# Supplementary material for: Identifying ceRNA Networks Associated With the Susceptibility and Persistence of Atrial Fibrillation Through Weighted Gene Co-Expression Network Analysis
Source: Front Genet. 2021 Jun 23;12:653474. doi: 10.3389/fgene.2021.653474 (PMC8261127; doi:10.3389/fgene.2021.653474)
Supplement: Supplementary file 1 [file Table_1.XLSX]

## Sheet: Sheet1
Basic information and top 10 enriched bioilogical process of each module
module	number_of_lncRNA	number_of_mRNA	number_of_gene	GO ID	Description	pvalue	p.adjust	qvalue	geneID	Count
turquoise	51	391	442	GO:1903522	regulation of blood circulation	1.26568e-08	1.96931e-05	1.80721e-05	CACNA1G/CACNA2D2/SEMA3A/KCNN2/GNAO1/NOS1/TMEM38B/GLP1R/HRH2/KCNIP2/KCNJ5/CORIN/ATP2B2/CACNA1D/CACNA2D3/KCNJ3/ADORA1/CACNB2/KCND3/TRDN/KCNJ11/SMTNL2/NOS1AP	23
turquoise	51	391	442	GO:0008016	regulation of heart contraction	1.43339e-08	1.96931e-05	1.80721e-05	CACNA1G/CACNA2D2/SEMA3A/KCNN2/GNAO1/NOS1/TMEM38B/GLP1R/KCNIP2/KCNJ5/CORIN/ATP2B2/CACNA1D/CACNA2D3/KCNJ3/ADORA1/CACNB2/KCND3/TRDN/KCNJ11/NOS1AP	21
turquoise	51	391	442	GO:0042391	regulation of membrane potential	1.82738e-08	1.96931e-05	1.80721e-05	CACNA1G/KCNN2/NALCN/GRIK5/GABRA4/KCNIP2/KCNJ5/GRIA3/IGSF11/GRID2/CACNA1D/GRIN2C/KCNJ3/GABRB1/ADORA1/HCN1/CACNB2/GABRB3/KCND3/CHRNA7/GPR35/NRXN1/GABRA5/TRDN/RGS7BP/KCNJ11/NOS1AP/INSYN1	28
turquoise	51	391	442	GO:0060047	heart contraction	2.21457e-08	1.96931e-05	1.80721e-05	CACNA1G/CACNA2D2/SEMA3A/KCNN2/GNAO1/NOS1/TMEM38B/GLP1R/KCNIP2/KCNJ5/CORIN/ATP2B2/CACNA1D/CACNA2D3/TNNI1/KCNJ3/ADORA1/CACNB2/KCND3/TRDN/KCNJ11/NOS1AP	22
turquoise	51	391	442	GO:0003015	heart process	4.09047e-08	2.90996e-05	2.67043e-05	CACNA1G/CACNA2D2/SEMA3A/KCNN2/GNAO1/NOS1/TMEM38B/GLP1R/KCNIP2/KCNJ5/CORIN/ATP2B2/CACNA1D/CACNA2D3/TNNI1/KCNJ3/ADORA1/CACNB2/KCND3/TRDN/KCNJ11/NOS1AP	22
turquoise	51	391	442	GO:0061337	cardiac conduction	1.11145e-07	6.58906e-05	6.04669e-05	CACNA1G/CACNA2D2/KCNN2/NOS1/KCNIP2/KCNJ5/CORIN/ATP2B2/CACNA1D/CACNA2D3/KCNJ3/CACNB2/KCND3/TRDN/KCNJ11	15
turquoise	51	391	442	GO:0050808	synapse organization	1.6474e-07	8.37115e-05	7.68209e-05	CACNA2D2/SNCB/GPC4/CTTNBP2/PDZRN3/ADGRB2/SLITRK3/C1QL1/DGKB/SNCA/SDK1/DLG2/SLC7A11/GRID2/PTPRD/RAB39B/CACNB2/GABRB3/CEL/LRRN3/CHRNA7/NRXN1/ROBO2/DNER/COL4A5/NOS1AP	26
turquoise	51	391	442	GO:0060078	regulation of postsynaptic membrane potential	4.93529e-07	0.000198114	0.000181806	GRIK5/GABRA4/GRIA3/IGSF11/GRID2/GRIN2C/GABRB1/ADORA1/GABRB3/CHRNA7/NRXN1/GABRA5/RGS7BP/INSYN1	14
turquoise	51	391	442	GO:0034765	regulation of ion transmembrane transport	5.01272e-07	0.000198114	0.000181806	CACNA1G/CACNA2D2/KCNN2/TESC/NOS1/TMEM38B/NALCN/KCNIP2/KCNJ5/GRIA3/SNCA/DLG2/KCNA6/CACNA1D/CACNA2D3/KCNJ3/HCN1/CACNB2/SLN/KCND3/GPR35/DHRS7C/CLCNKB/KCNQ5/TRDN/KCNJ11/NOS1AP	27
turquoise	51	391	442	GO:0035637	multicellular organismal signaling	1.59227e-06	0.000566369	0.000519749	CACNA1G/CACNA2D2/KCNN2/NOS1/KCNIP2/KCNJ5/CORIN/ATP2B2/CACNA1D/CACNA2D3/KCNJ3/CACNB2/KCND3/GPR35/TRDN/KCNJ11	16
cyan	5	105	110	GO:0001655	urogenital system development	9.19599e-06	0.0114822	0.0102827	DCN/COL4A4/SERPINF1/ANXA1/GPC3/HEYL/HPGD/OSR2/CD34/IRX3	10
cyan	5	105	110	GO:0001822	kidney development	1.80281e-05	0.0114822	0.0102827	DCN/COL4A4/SERPINF1/GPC3/HEYL/HPGD/OSR2/CD34/IRX3	9
cyan	5	105	110	GO:0031589	cell-substrate adhesion	1.90537e-05	0.0114822	0.0102827	MYOC/FBLN1/CORO2B/FBLN5/ABI3BP/RADIL/FBLN2/AXL/CD34/VIT	10
cyan	5	105	110	GO:0072001	renal system development	2.30798e-05	0.0114822	0.0102827	DCN/COL4A4/SERPINF1/GPC3/HEYL/HPGD/OSR2/CD34/IRX3	9
cyan	5	105	110	GO:0030198	extracellular matrix organization	4.29185e-05	0.0145406	0.0130215	DCN/FBLN1/COL4A4/MMP2/PAPLN/FBLN5/ABI3BP/FBLN2/TNXB/VIT	10
cyan	5	105	110	GO:0043062	extracellular structure organization	4.38409e-05	0.0145406	0.0130215	DCN/FBLN1/COL4A4/MMP2/PAPLN/FBLN5/ABI3BP/FBLN2/TNXB/VIT	10
cyan	5	105	110	GO:0006692	prostanoid metabolic process	0.000126102	0.0313679	0.0280909	ANXA1/HPGD/AKR1C1/AKR1C3	4
cyan	5	105	110	GO:0006693	prostaglandin metabolic process	0.000126102	0.0313679	0.0280909	ANXA1/HPGD/AKR1C1/AKR1C3	4
cyan	5	105	110	GO:0030902	hindbrain development	0.000172668	0.0346646	0.0310432	PLXNA2/FOXP2/FAIM2/NLGN4X/CKB/LPAR1	6
cyan	5	105	110	GO:0045666	positive regulation of neuron differentiation	0.000174194	0.0346646	0.0310432	PLXNA2/DBN1/RNF112/SERPINF1/HEYL/NEGR1/IRX3/LPAR1/NTRK1	9
midnightblue	4	86	90	GO:0007409	axonogenesis	1.59453e-08	2.06811e-05	1.83623e-05	SEMA3B/NRXN3/PTPRZ1/TNN/SLIT2/GFRA1/CHODL/TIAM1/SLITRK5/ALCAM/CNTN2/SLITRK6/NLGN3/L1CAM	14
midnightblue	4	86	90	GO:0051965	positive regulation of synapse assembly	4.20335e-07	0.000272587	0.000242025	ADGRB3/AMIGO2/LRRTM1/SLITRK5/SLITRK6/NLGN3	6
midnightblue	4	86	90	GO:0050768	negative regulation of neurogenesis	4.81734e-06	0.00107801	0.000957146	SEMA3B/SOX10/TNN/SLIT2/GPR37L1/CNTN2/INPP5J/NLGN3/ZNF536	9
midnightblue	4	86	90	GO:0048709	oligodendrocyte differentiation	5.32725e-06	0.00107801	0.000957146	SOX10/PTPRZ1/PLP1/TRPC4/CNTN2/NLGN3	6
midnightblue	4	86	90	GO:1901890	positive regulation of cell junction assembly	5.32725e-06	0.00107801	0.000957146	ADGRB3/AMIGO2/LRRTM1/SLITRK5/SLITRK6/NLGN3	6
midnightblue	4	86	90	GO:0010001	glial cell differentiation	6.46463e-06	0.00107801	0.000957146	ERBB3/SOX10/PTPRZ1/PLP1/TRPC4/GPR37L1/CNTN2/NLGN3	8
midnightblue	4	86	90	GO:0051963	regulation of synapse assembly	6.64229e-06	0.00107801	0.000957146	ADGRB3/AMIGO2/LRRTM1/SLITRK5/SLITRK6/NLGN3	6
midnightblue	4	86	90	GO:0042063	gliogenesis	6.64928e-06	0.00107801	0.000957146	ERBB3/SOX10/PTPRZ1/PLP1/TRPC4/TIAM1/GPR37L1/CNTN2/NLGN3	9
midnightblue	4	86	90	GO:0051961	negative regulation of nervous system development	9.04908e-06	0.00118478	0.00105194	SEMA3B/SOX10/TNN/SLIT2/GPR37L1/CNTN2/INPP5J/NLGN3/ZNF536	9
midnightblue	4	86	90	GO:1990138	neuron projection extension	9.13476e-06	0.00118478	0.00105194	SEMA3B/TNN/SLIT2/TIAM1/ALCAM/NLGN3/L1CAM	7
lightgreen	6	74	80	GO:0009952	anterior/posterior pattern specification	3.70984e-09	6.23624e-06	4.93995e-06	HOXA3/LFNG/MEOX2/HOXB3/BHLHE41/TBX3/HHEX/RARG/HOXB2/HES5	10
lightgreen	6	74	80	GO:0007389	pattern specification process	4.24134e-08	3.56485e-05	2.82384e-05	MFNG/HOXA3/LFNG/MEOX2/HOXB3/BHLHE41/TBX3/HHEX/HAND2/RARG/HOXB2/HES5	12
lightgreen	6	74	80	GO:0003002	regionalization	3.50182e-07	0.000196218	0.000155432	HOXA3/LFNG/MEOX2/HOXB3/BHLHE41/TBX3/HHEX/RARG/HOXB2/HES5	10
lightgreen	6	74	80	GO:0048562	embryonic organ morphogenesis	8.98673e-06	0.00370142	0.00293202	HOXA3/HOXB3/TBX3/HLX/HAND2/RARG/HOXB2/FZD2	8
lightgreen	6	74	80	GO:0032092	positive regulation of protein binding	1.10096e-05	0.00370142	0.00293202	MFNG/HOXA3/LFNG/PLK2/DACT1	5
lightgreen	6	74	80	GO:0060021	roof of mouth development	1.53629e-05	0.00430417	0.00340948	MEOX2/TBX3/HAND2/FZD2/EPHB3	5
lightgreen	6	74	80	GO:0048483	autonomic nervous system development	2.04759e-05	0.00432028	0.00342224	SOX4/HLX/HAND2/HOXB2	4
lightgreen	6	74	80	GO:0021915	neural tube development	2.05605e-05	0.00432028	0.00342224	SOX4/DACT1/RARG/FZD2/INKA1/HES5	6
lightgreen	6	74	80	GO:0051099	positive regulation of binding	2.97157e-05	0.00555024	0.00439654	MFNG/HOXA3/LFNG/PLK2/HAND2/DACT1	6
lightgreen	6	74	80	GO:0051098	regulation of binding	3.64673e-05	0.00613015	0.00485591	TFAP4/MFNG/HOXA3/LFNG/PLK2/DAB2/HAND2/DACT1	8
magenta	23	158	181	GO:0051607	defense response to virus	1.13092e-18	2.4654e-15	2.28088e-15	TSPAN32/OAS1/DHX58/OAS3/OAS2/IFIH1/GBP1/IFIT3/IFIT2/IFI6/BST2/TRIM22/RSAD2/OASL/RTP4/IFI44L/HERC5/NLRC5/MX1/MX2/IFIT1/ISG15/APOBEC3G	23
magenta	23	158	181	GO:0009615	response to virus	6.08913e-18	6.63715e-15	6.14041e-15	TSPAN32/OAS1/GATA3/DHX58/OAS3/OAS2/IFIH1/GBP1/IFIT3/IFIT2/IFI6/BST2/TRIM22/RSAD2/OASL/RTP4/IFI44L/IFI44/HERC5/NLRC5/MX1/MX2/IFIT1/ISG15/APOBEC3G	25
magenta	23	158	181	GO:0060337	type I interferon signaling pathway	2.83283e-16	1.54389e-13	1.42834e-13	OAS1/OAS3/OAS2/IFIT3/IFIT2/IFI6/BST2/XAF1/RSAD2/OASL/NLRC5/MX1/MX2/IFIT1/ISG15	15
magenta	23	158	181	GO:0071357	cellular response to type I interferon	2.83283e-16	1.54389e-13	1.42834e-13	OAS1/OAS3/OAS2/IFIT3/IFIT2/IFI6/BST2/XAF1/RSAD2/OASL/NLRC5/MX1/MX2/IFIT1/ISG15	15
magenta	23	158	181	GO:0034340	response to type I interferon	5.39247e-16	2.35112e-13	2.17515e-13	OAS1/OAS3/OAS2/IFIT3/IFIT2/IFI6/BST2/XAF1/RSAD2/OASL/NLRC5/MX1/MX2/IFIT1/ISG15	15
magenta	23	158	181	GO:0045071	negative regulation of viral genome replication	2.07036e-11	7.52232e-09	6.95932e-09	OAS1/OAS3/OAS2/BST2/RSAD2/OASL/MX1/IFIT1/ISG15/APOBEC3G	10
magenta	23	158	181	GO:1903901	negative regulation of viral life cycle	6.96423e-10	2.16886e-07	2.00654e-07	OAS1/OAS3/OAS2/BST2/RSAD2/OASL/MX1/IFIT1/ISG15/APOBEC3G	10
magenta	23	158	181	GO:0045069	regulation of viral genome replication	3.12208e-09	8.50767e-07	7.87093e-07	OAS1/OAS3/OAS2/BST2/RSAD2/OASL/MX1/IFIT1/ISG15/APOBEC3G	10
magenta	23	158	181	GO:0048525	negative regulation of viral process	4.59249e-09	1.1124e-06	1.02915e-06	OAS1/OAS3/OAS2/BST2/RSAD2/OASL/MX1/IFIT1/ISG15/APOBEC3G	10
magenta	23	158	181	GO:1903900	regulation of viral life cycle	2.16317e-08	4.71571e-06	4.36277e-06	OAS1/OAS3/OAS2/BST2/TRIM22/RSAD2/OASL/MX1/IFIT1/ISG15/APOBEC3G	11
purple	7	161	168	GO:1901342	regulation of vasculature development	7.31242e-17	1.73524e-13	1.38012e-13	PLXND1/CX3CL1/TBXA2R/TIE1/CEACAM1/SEMA6A/CARD10/PDGFB/PPP1R16B/FLT1/ENG/HYAL1/PGF/TEK/ID1/DLL4/RAMP2/ANXA3/NOTCH1/VEGFC/HEY1/MMRN2/FUT1/GATA2/CDH5/CLDN5/ECSCR	27
purple	7	161	168	GO:0045765	regulation of angiogenesis	7.30819e-16	8.67116e-13	6.89662e-13	PLXND1/CX3CL1/TBXA2R/TIE1/CEACAM1/SEMA6A/CARD10/PPP1R16B/FLT1/ENG/HYAL1/PGF/TEK/ID1/DLL4/RAMP2/ANXA3/NOTCH1/VEGFC/MMRN2/FUT1/GATA2/CDH5/CLDN5/ECSCR	25
purple	7	161	168	GO:0002040	sprouting angiogenesis	1.34735e-14	1.06575e-11	8.47649e-12	TBXA2R/FLT4/CEACAM1/SEMA6A/CARD10/PPP1R16B/PGF/TEK/DLL4/RAMP2/NOTCH1/VEGFC/MMRN2/FUT1/CLEC14A/GATA2/EPHB4/NRARP	18
purple	7	161	168	GO:1904018	positive regulation of vasculature development	3.14506e-13	1.65297e-10	1.31469e-10	CX3CL1/TBXA2R/TIE1/CEACAM1/PDGFB/PPP1R16B/FLT1/ENG/HYAL1/PGF/TEK/RAMP2/ANXA3/NOTCH1/VEGFC/FUT1/GATA2/CDH5	18
purple	7	161	168	GO:0001667	ameboidal-type cell migration	3.48287e-13	1.65297e-10	1.31469e-10	PLXND1/TBXA2R/SEMA3G/FLT4/KITLG/CEACAM1/SEMA6A/CARD10/PDGFB/HYAL1/TEK/ID1/DLL4/ANXA3/NOTCH1/VEGFC/SEMA4C/MMRN2/FUT1/CLEC14A/GATA2/CDH5/EPHB4/SOX18	24
purple	7	161	168	GO:0043542	endothelial cell migration	8.50147e-13	3.36233e-10	2.67423e-10	PLXND1/TBXA2R/FLT4/CEACAM1/CARD10/PDGFB/TEK/ID1/DLL4/ANXA3/NOTCH1/VEGFC/MMRN2/FUT1/CLEC14A/GATA2/CDH5/EPHB4/SOX18	19
purple	7	161	168	GO:0010631	epithelial cell migration	7.11697e-12	2.41265e-09	1.91891e-09	PLXND1/TBXA2R/FLT4/CEACAM1/CARD10/PDGFB/HYAL1/TEK/ID1/DLL4/ANXA3/NOTCH1/VEGFC/MMRN2/FUT1/CLEC14A/GATA2/CDH5/EPHB4/SOX18	20
purple	7	161	168	GO:0090132	epithelium migration	8.25815e-12	2.44957e-09	1.94827e-09	PLXND1/TBXA2R/FLT4/CEACAM1/CARD10/PDGFB/HYAL1/TEK/ID1/DLL4/ANXA3/NOTCH1/VEGFC/MMRN2/FUT1/CLEC14A/GATA2/CDH5/EPHB4/SOX18	20
purple	7	161	168	GO:0090130	tissue migration	1.10723e-11	2.91941e-09	2.32195e-09	PLXND1/TBXA2R/FLT4/CEACAM1/CARD10/PDGFB/HYAL1/TEK/ID1/DLL4/ANXA3/NOTCH1/VEGFC/MMRN2/FUT1/CLEC14A/GATA2/CDH5/EPHB4/SOX18	20
purple	7	161	168	GO:0003158	endothelium development	4.0559e-11	9.62465e-09	7.65497e-09	CEACAM1/PPP1R16B/ENG/ID1/DLL4/NOTCH1/ROBO4/HEY1/CDH5/CLDN5/GJA4/SOX18/NOTCH4	13
black	10	218	228	GO:0030198	extracellular matrix organization	1.7024e-33	2.60022e-30	2.15557e-30	VCAN/COL9A2/ELN/FAP/COL16A1/ADAMTS2/CCDC80/CMA1/CTSG/COMP/AEBP1/ECM2/KAZALD1/COL1A1/COL12A1/SMOC2/LOX/SPARC/FN1/MFAP2/FMOD/MATN4/LOXL1/COL5A1/EMILIN1/LUM/COL6A2/ADAMTS10/DPT/CTSK/COL8A1/HAPLN1/MMP16/COL1A2/FBN1/COL3A1/ANTXR1/COL24A1/COL8A2/ADAMTSL1/BGN/COL14A1/MFAP5/COL5A2/COL15A1	45
black	10	218	228	GO:0043062	extracellular structure organization	1.90492e-33	2.60022e-30	2.15557e-30	VCAN/COL9A2/ELN/FAP/COL16A1/ADAMTS2/CCDC80/CMA1/CTSG/COMP/AEBP1/ECM2/KAZALD1/COL1A1/COL12A1/SMOC2/LOX/SPARC/FN1/MFAP2/FMOD/MATN4/LOXL1/COL5A1/EMILIN1/LUM/COL6A2/ADAMTS10/DPT/CTSK/COL8A1/HAPLN1/MMP16/COL1A2/FBN1/COL3A1/ANTXR1/COL24A1/COL8A2/ADAMTSL1/BGN/COL14A1/MFAP5/COL5A2/COL15A1	45
black	10	218	228	GO:0030199	collagen fibril organization	2.87001e-19	2.61171e-16	2.16509e-16	ADAMTS2/COMP/AEBP1/COL1A1/COL12A1/LOX/FMOD/LOXL1/COL5A1/EMILIN1/LUM/DPT/COL1A2/COL3A1/COL14A1/COL5A2	16
black	10	218	228	GO:0001503	ossification	2.00185e-12	1.36627e-09	1.13263e-09	SOX8/MRC2/VCAN/FGFR3/COMP/PTN/ASPN/KAZALD1/COL1A1/MGP/LOX/SPARC/BMP4/OMD/ECM1/CTSK/IGSF10/BMP6/MMP16/COL1A2/CTHRC1/DCHS1/GLIS1/TMEM119/COL5A2	25
black	10	218	228	GO:0032963	collagen metabolic process	1.56686e-11	8.55505e-09	7.0921e-09	MRC2/VIM/FAP/ADAMTS2/COL1A1/BMP4/COL5A1/EMILIN1/RCN3/CTSK/MMP16/COL1A2/F2R/COL15A1	14
black	10	218	228	GO:0060348	bone development	5.71976e-10	2.60249e-07	2.15745e-07	FGFR3/COMP/SFRP4/COL1A1/LOX/SPARC/BMP4/LRRC17/BMP6/MMP16/KIT/FREM1/FBN1/DCHS1/BGN/TMEM119	16
black	10	218	228	GO:0060485	mesenchyme development	2.04873e-09	6.58548e-07	5.45934e-07	MEOX1/SOX8/EPHA3/COL1A1/FN1/NRP2/TCF21/GLIPR2/BMP4/HEY2/HTR2B/IL17RD/FRZB/DCHS1/GDNF/ROBO1/S100A4/DACT3	18
black	10	218	228	GO:0031214	biomineral tissue development	2.17104e-09	6.58548e-07	5.45934e-07	FGFR3/COMP/PTN/ASPN/COL1A1/MGP/LOX/BMP4/OMD/HEY2/ECM1/BMP6/COL1A2/TMEM119	14
black	10	218	228	GO:0110148	biomineralization	2.17104e-09	6.58548e-07	5.45934e-07	FGFR3/COMP/PTN/ASPN/COL1A1/MGP/LOX/BMP4/OMD/HEY2/ECM1/BMP6/COL1A2/TMEM119	14
black	10	218	228	GO:0030282	bone mineralization	4.19334e-09	1.14478e-06	9.49018e-07	FGFR3/COMP/PTN/ASPN/MGP/LOX/BMP4/OMD/ECM1/BMP6/COL1A2/TMEM119	12
grey60	2	81	83	GO:0030239	myofibril assembly	5.64966e-06	0.00648699	0.00546766	MYH10/MYH11/CSRP1/LMOD1/CSRP2	5
grey60	2	81	83	GO:0006936	muscle contraction	9.36749e-06	0.00648699	0.00546766	MYLK/HTR2A/FGF13/MYH11/KCNMA1/ACTG2/LMOD1/NPNT/FLNA	9
grey60	2	81	83	GO:0042692	muscle cell differentiation	1.69498e-05	0.00782517	0.00659556	ITGA8/MYH9/MYH10/MYH11/CCN3/CSRP1/LMOD1/NPNT/CSRP2	9
grey60	2	81	83	GO:0001764	neuron migration	3.82927e-05	0.0132588	0.0111754	FGF13/MYH10/NTRK3/ADGRL3/DAB1/FLNA	6
grey60	2	81	83	GO:0006939	smooth muscle contraction	6.03686e-05	0.0136523	0.0115071	MYLK/HTR2A/MYH11/KCNMA1/NPNT	5
grey60	2	81	83	GO:0010927	cellular component assembly involved in morphogenesis	6.87101e-05	0.0136523	0.0115071	MYH10/MYH11/CSRP1/LMOD1/CSRP2	5
grey60	2	81	83	GO:0003012	muscle system process	6.90009e-05	0.0136523	0.0115071	MYLK/HTR2A/FGF13/MYH11/KCNMA1/ACTG2/LMOD1/NPNT/FLNA	9
grey60	2	81	83	GO:0007613	memory	9.91485e-05	0.0171651	0.0144678	ITGA8/HTR2A/FGF13/PTCHD1/NTF3	5
grey60	2	81	83	GO:0031032	actomyosin structure organization	0.000115009	0.0176987	0.0149176	MYH9/MYH10/MYH11/CSRP1/LMOD1/CSRP2	6
grey60	2	81	83	GO:0051146	striated muscle cell differentiation	0.000131529	0.0182167	0.0153542	MYH9/MYH10/MYH11/CCN3/CSRP1/LMOD1/CSRP2	7
blue	6	418	424	GO:0002283	neutrophil activation involved in immune response	2.52305e-37	9.85505e-34	7.2239e-34	FGR/TYROBP/ALOX5/SLC11A1/CD44/TNFRSF1B/CYBA/KCNAB2/STXBP2/PTPRC/FCN1/LYZ/MMP9/SIRPB1/COTL1/CTSH/ATP8B4/CD33/CTSC/BIN2/PTPN6/VNN1/QPCT/VAMP8/ARHGAP9/NCKAP1L/CFP/SIGLEC9/GMFG/LILRB2/PRAM1/DOCK2/TLR2/ITGAX/TMC6/TRPM2/SLC2A5/CD53/FCGR2A/IQGAP2/DOK3/CDA/FCER1G/ITGB2/HK3/CTSS/S100A11/DNASE1L3/CTSB/SYK/CYBB/ANPEP/LAIR1/CD300A/RAB31/PTAFR/ITGAM/CD14/OSCAR/C3AR1/CLEC12A/ANXA2/SERPINA1/ELANE/CR1/NFAM1/LILR…	69
blue	6	418	424	GO:0043312	neutrophil degranulation	1.38035e-35	2.69583e-32	1.97608e-32	FGR/TYROBP/ALOX5/SLC11A1/CD44/TNFRSF1B/CYBA/KCNAB2/STXBP2/PTPRC/FCN1/LYZ/MMP9/SIRPB1/COTL1/CTSH/ATP8B4/CD33/CTSC/BIN2/PTPN6/VNN1/QPCT/VAMP8/ARHGAP9/NCKAP1L/CFP/SIGLEC9/GMFG/LILRB2/PRAM1/DOCK2/TLR2/ITGAX/TMC6/TRPM2/SLC2A5/CD53/FCGR2A/IQGAP2/DOK3/CDA/FCER1G/ITGB2/HK3/CTSS/S100A11/CTSB/SYK/CYBB/ANPEP/LAIR1/CD300A/RAB31/PTAFR/ITGAM/CD14/OSCAR/C3AR1/CLEC12A/ANXA2/SERPINA1/ELANE/CR1/NFAM1/SIGLEC14/CLEC…	67
blue	6	418	424	GO:0042110	T cell activation	6.82065e-26	8.88049e-23	6.50953e-23	CD4/WAS/IGF1/SLC11A1/CD44/TNFRSF1B/FCGR2B/APBB1IP/PTPRC/CD209/SIRPB1/CORO1A/LILRB1/IL27RA/EBI3/JAK3/DOCK8/PTPN6/VNN1/CD86/IL18R1/SASH3/NCKAP1L/PREX1/CCR7/RAC2/LILRB2/IL2RA/DOCK2/HAVCR2/LCP1/VAV1/VSIG4/BATF/CD1D/FCER1G/RUNX1/JAML/NLRP3/TNFAIP8L2/SYK/CLEC4E/NOD2/CD300A/LGALS9/CLEC7A/CCL19/CD28/CLEC4G/LILRB4/PDCD1/PDCD1LG2/CR1/MAFB/AIF1/LYN	56
blue	6	418	424	GO:0002703	regulation of leukocyte mediated immunity	9.21095e-26	8.99449e-23	6.5931e-23	FGR/BTK/TYROBP/WAS/TNFRSF1B/CD84/FCGR2B/STXBP2/PTPRC/LILRB1/IL27RA/TGFB1/JAK3/PTPN6/IL18R1/VAMP8/SASH3/ADGRE2/RAC2/PRAM1/HAVCR2/TLR4/VAV1/CD1D/FCER1G/ITGB2/SCIMP/NLRP3/DNASE1L3/SYK/NOD2/CD300A/LGALS9/PTAFR/ITGAM/CD28/CLEC4G/CR1/LYN	39
blue	6	418	424	GO:0002697	regulation of immune effector process	1.22871e-25	9.59866e-23	7.03597e-23	FGR/BTK/TYROBP/WAS/TNFRSF1B/CD84/FCGR2B/STXBP2/PTPRC/LILRB1/IL27RA/TGFB1/JAK3/PTPN6/C7/CD86/IL18R1/VAMP8/SASH3/CFP/ADGRE2/RAC2/LBP/PRAM1/IL2RA/C5AR2/HAVCR2/TLR4/SEMA7A/VAV1/VSIG4/CD1D/SLAMF8/FCER1G/C1QC/C1R/ITGB2/SCIMP/NLRP3/DNASE1L3/SYK/NOD2/CD300A/LGALS9/PTAFR/ITGAM/C3AR1/CCL19/C1QB/C1QA/CD28/C1S/CLEC4G/CR1/LYN	55
blue	6	418	424	GO:0050867	positive regulation of cell activation	2.24686e-25	1.4627e-22	1.07218e-22	FGR/CD4/BTK/TYROBP/IGF1/PTPRC/CD209/TREM2/SIRPB1/CORO1A/LILRB1/IL27RA/EBI3/TGFB1/JAK3/DOCK8/CTSC/PTPN6/VNN1/CD86/PLEK/RPS6KA1/VAMP8/SASH3/NCKAP1L/CCR7/LBP/LILRB2/IL2RA/HAVCR2/TLR4/VAV1/CD1D/FCER1G/RUNX1/ITGB2/NLRP3/SYK/NOD2/INPP5D/LGALS9/PTAFR/ITGAM/CLEC7A/CCL19/CD28/LILRB4/PDCD1/PDCD1LG2/AIF1/LILRA2/LYN	52
blue	6	418	424	GO:0001819	positive regulation of cytokine production	5.39686e-25	3.01145e-22	2.20744e-22	FGR/CD4/TYROBP/SLC11A1/HGF/CYBA/PTPRC/FCN1/TREM2/NFATC4/TLR8/LILRB1/IL27RA/EBI3/TGFB1/CD86/IL18R1/SASH3/CCR7/IRF5/LBP/LILRB2/HAVCR2/TLR4/TLR2/CYP1B1/SEMA7A/IRF8/NLRP12/LY96/FCER1G/RUNX1/SCIMP/NLRP3/SYK/CLEC4E/NOD2/SERPINF2/LGALS9/PTAFR/CD14/C3AR1/CLEC7A/CCL19/CD28/CARD9/SULF2/ELANE/AIF1/GPSM3/NFAM1/LILRA2/CLEC5A	53
blue	6	418	424	GO:0006909	phagocytosis	1.104e-24	5.39029e-22	3.95117e-22	FGR/TYROBP/WAS/SLC11A1/MARCO/MSR1/CYBA/FCGR2B/PTPRC/FCN1/TREM2/SH3BP1/NCF4/SIRPB1/HCK/SRPX/CORO1A/CEACAM4/BIN2/NCF2/SLAMF1/NCKAP1L/LRP1/RAC2/LBP/ARPC1B/DOCK2/MYO1G/TLR4/TLR2/MYO7A/IRF8/VAV1/FCGR2A/FCGR1A/FCER1G/ITGB2/SYK/CD300A/RAB31/ITGAM/CD14/P2RY6/CLEC7A/CD300LF/ELANE/FCGR3A/AIF1/LYN	49
blue	6	418	424	GO:1903039	positive regulation of leukocyte cell-cell adhesion	5.89635e-24	2.55902e-21	1.8758e-21	CD4/ALOX5/IGF1/CD44/PTPRC/CD209/SIRPB1/CORO1A/LILRB1/IL27RA/EBI3/JAK3/DOCK8/PTPN6/VNN1/CD86/SASH3/NCKAP1L/CCR7/LILRB2/IL2RA/HAVCR2/VAV1/CD1D/RUNX1/ITGB2/NLRP3/SYK/NOD2/LGALS9/PTAFR/CCL19/CD28/LILRB4/PDCD1/ELANE/PDCD1LG2/AIF1/LYN	39
blue	6	418	424	GO:0007159	leukocyte cell-cell adhesion	7.93765e-24	3.10044e-21	2.27267e-21	CD4/ALOX5/IGF1/CD44/FCGR2B/PTPRC/CD209/SIRPB1/CORO1A/LILRB1/IL27RA/EBI3/JAK3/DOCK8/SELPLG/PTPN6/VNN1/CD86/SASH3/NCKAP1L/CCR7/RAC2/LILRB2/IL2RA/HAVCR2/VAV1/FERMT3/VSIG4/CD1D/RUNX1/ITGB2/NLRP3/TNFAIP8L2/SYK/NOD2/CD300A/LGALS9/PTAFR/CCL19/CD28/CLEC4G/LILRB4/PDCD1/ELANE/PDCD1LG2/AIF1/LYN	47
lightyellow	0	54	54	GO:0043312	neutrophil degranulation	4.30678e-20	2.93802e-17	2.25645e-17	MMP25/PADI2/S100A8/FCGR3B/S100A9/S100A12/CXCR1/MNDA/PTX3/S100P/FPR2/FPR1/LRG1/HSPA6/CXCR2/ADGRG3/FCAR/SELL/C5AR1/LILRB3/MGAM	21
lightyellow	0	54	54	GO:0002283	neutrophil activation involved in immune response	4.88855e-20	2.93802e-17	2.25645e-17	MMP25/PADI2/S100A8/FCGR3B/S100A9/S100A12/CXCR1/MNDA/PTX3/S100P/FPR2/FPR1/LRG1/HSPA6/CXCR2/ADGRG3/FCAR/SELL/C5AR1/LILRB3/MGAM	21
lightyellow	0	54	54	GO:0030595	leukocyte chemotaxis	3.71344e-11	1.48785e-08	1.1427e-08	PADI2/CSF3R/FFAR2/IL10/S100A8/S100A9/S100A12/CXCR1/FPR2/CXCR2/C5AR1	11
lightyellow	0	54	54	GO:0060326	cell chemotaxis	8.43108e-10	2.53354e-07	1.94581e-07	PADI2/CSF3R/FFAR2/IL10/S100A8/S100A9/S100A12/CXCR1/FPR2/CXCR2/C5AR1	11
lightyellow	0	54	54	GO:0030593	neutrophil chemotaxis	1.4754e-08	3.54686e-06	2.72405e-06	CSF3R/S100A8/S100A9/S100A12/CXCR1/CXCR2/C5AR1	7
lightyellow	0	54	54	GO:1990266	neutrophil migration	4.78922e-08	9.5944e-06	7.36867e-06	CSF3R/S100A8/S100A9/S100A12/CXCR1/CXCR2/C5AR1	7
lightyellow	0	54	54	GO:0071621	granulocyte chemotaxis	6.32085e-08	1.08538e-05	8.33592e-06	CSF3R/S100A8/S100A9/S100A12/CXCR1/CXCR2/C5AR1	7
lightyellow	0	54	54	GO:0097529	myeloid leukocyte migration	1.82158e-07	2.64512e-05	2.0315e-05	CSF3R/S100A8/S100A9/S100A12/CXCR1/FPR2/CXCR2/C5AR1	8
lightyellow	0	54	54	GO:0097530	granulocyte migration	1.98054e-07	2.64512e-05	2.0315e-05	CSF3R/S100A8/S100A9/S100A12/CXCR1/CXCR2/C5AR1	7
lightyellow	0	54	54	GO:0032602	chemokine production	2.1447e-06	0.000257793	0.00019799	MEFV/FFAR2/IL10/S100A8/S100A9	5
green	16	310	326	GO:0010273	detoxification of copper ion	1.202e-09	2.17021e-06	1.9213e-06	MT1G/MT2A/MT1E/MT1X/MT1F/MT1A/MT1M	7
green	16	310	326	GO:1990169	stress response to copper ion	1.202e-09	2.17021e-06	1.9213e-06	MT1G/MT2A/MT1E/MT1X/MT1F/MT1A/MT1M	7
green	16	310	326	GO:0071294	cellular response to zinc ion	1.87331e-09	2.25484e-06	1.99623e-06	HVCN1/MT1G/MT2A/MT1E/MT1X/MT1F/MT1A/MT1M	8
green	16	310	326	GO:0061687	detoxification of inorganic compound	3.53675e-09	2.55424e-06	2.26129e-06	MT1G/MT2A/MT1E/MT1X/MT1F/MT1A/MT1M	7
green	16	310	326	GO:0097501	stress response to metal ion	3.53675e-09	2.55424e-06	2.26129e-06	MT1G/MT2A/MT1E/MT1X/MT1F/MT1A/MT1M	7
green	16	310	326	GO:0071276	cellular response to cadmium ion	5.2613e-09	3.16643e-06	2.80326e-06	MT1G/MT2A/EGFR/STAR/MT1E/MT1X/MT1F/MT1A/MT1M	9
green	16	310	326	GO:0071280	cellular response to copper ion	1.85875e-07	9.58849e-05	8.48875e-05	MT1G/MT2A/MT1E/MT1X/MT1F/MT1A/MT1M	7
green	16	310	326	GO:0046686	response to cadmium ion	6.23496e-07	0.000281431	0.000249152	MT1G/MT2A/EGFR/STAR/MT1E/MT1X/MT1F/MT1A/MT1M	9
green	16	310	326	GO:0072503	cellular divalent inorganic cation homeostasis	8.84876e-07	0.000355032	0.000314312	CD38/XK/SCGN/CNR1/MT1G/MT2A/F2RL3/FAM155B/GPR12/EDNRB/FGF2/AGTR1/STC1/PTH1R/AVPR1A/MT1E/S1PR1/C1QTNF1/MT1X/MT1F/TGM2/MT1A/MT1M/S1PR3	24
green	16	310	326	GO:0006882	cellular zinc ion homeostasis	1.43329e-06	0.00051756	0.000458199	MT1G/MT2A/MT1E/MT1X/MT1F/MT1A/MT1M	7
pink	26	175	201	GO:0006936	muscle contraction	3.22236e-10	8.65203e-07	7.70652e-07	MAP2K3/CAV1/ACTA2/CCN2/CALD1/CNN1/ACE2/MYOF/CASQ1/TPM3/ACTA1/SLMAP/ANKRD2/SCN3B/TPM4/DAPK3/LMOD2/SYNM/GJC1	19
pink	26	175	201	GO:0007015	actin filament organization	1.03978e-09	1.3959e-06	1.24335e-06	ACTN1/CCN2/TGFB3/VASP/DIAPH1/SHROOM3/TPM3/ACTA1/PDLIM3/ZYX/CDC42EP3/RICTOR/CFL2/TPM4/XIRP1/LMOD2/BCL2/SPTBN2/MYADM/ACTG1	20
pink	26	175	201	GO:0003012	muscle system process	3.65337e-09	3.26977e-06	2.91244e-06	MAP2K3/LMCD1/CAV1/ACTA2/CCN2/CALD1/CNN1/ACE2/MYOF/CASQ1/TPM3/ACTA1/SLMAP/ANKRD2/SCN3B/TPM4/DAPK3/LMOD2/SYNM/GJC1	20
pink	26	175	201	GO:0007519	skeletal muscle tissue development	1.19224e-08	7.64741e-06	6.81169e-06	ASB2/CAV1/RBM24/BVES/FLNB/CASQ1/ACTA1/ANKRD1/KLHL40/CFL2/ANKRD2/BCL2	12
pink	26	175	201	GO:0007517	muscle organ development	1.4241e-08	7.64741e-06	6.81169e-06	FHL1/TGFB2/ASB2/JPH1/CAV1/RBM24/BVES/HBEGF/FLNB/CASQ1/ACTA1/ANKRD1/JPH2/KLHL40/CFL2/ANKRD2/BCL2/TEAD4	18
pink	26	175	201	GO:0060538	skeletal muscle organ development	2.37414e-08	1.06243e-05	9.46325e-06	ASB2/CAV1/RBM24/BVES/FLNB/CASQ1/ACTA1/ANKRD1/KLHL40/CFL2/ANKRD2/BCL2	12
pink	26	175	201	GO:0055002	striated muscle cell development	2.39111e-07	7.96714e-05	7.09648e-05	BVES/FLNC/MYOF/CASQ1/ACTA1/ANKRD1/KLHL40/CFL2/LMOD2/BCL2/ACTG1	11
pink	26	175	201	GO:0014706	striated muscle tissue development	2.53767e-07	7.96714e-05	7.09648e-05	IFRD1/TGFB2/ASB2/CAV1/RBM24/BVES/FLNB/CASQ1/ACTA1/ANKRD1/JPH2/KLHL40/CFL2/ANKRD2/BCL2/GJC1	16
pink	26	175	201	GO:0051146	striated muscle cell differentiation	2.67055e-07	7.96714e-05	7.09648e-05	PLEKHO1/RBM24/BVES/FLNC/MYOF/CASQ1/ACTA1/ANKRD1/KLHL40/CFL2/ANKRD2/LMOD2/BCL2/ACTG1	14
pink	26	175	201	GO:0060537	muscle tissue development	4.9603e-07	0.000129683	0.000115511	IFRD1/TGFB2/ASB2/CAV1/RBM24/BVES/FLNB/CASQ1/ACTA1/ANKRD1/JPH2/KLHL40/CFL2/ANKRD2/BCL2/GJC1	16
red	22	255	277	GO:0032496	response to lipopolysaccharide	2.21122e-15	8.40707e-12	5.62814e-12	TAC1/SELE/SBNO2/PTGS2/NFKB2/CXCL2/ICAM1/HAMP/CSF3/CCL2/PPARGC1A/PDE4D/TNFAIP3/IL1B/ZFP36/RARA/GCH1/IRAK2/IL6/NOCT/CXCL3/ZC3H12A/NOS3/CXCL8/FOS/PTGER4/TRIB1/THBD	28
red	22	255	277	GO:0002237	response to molecule of bacterial origin	1.11639e-14	2.12225e-11	1.42075e-11	TAC1/SELE/SBNO2/PTGS2/NFKB2/CXCL2/ICAM1/HAMP/CSF3/CCL2/PPARGC1A/PDE4D/TNFAIP3/IL1B/ZFP36/RARA/GCH1/IRAK2/IL6/NOCT/CXCL3/ZC3H12A/NOS3/CXCL8/FOS/PTGER4/TRIB1/THBD	28
red	22	255	277	GO:0042326	negative regulation of phosphorylation	6.22409e-13	7.888e-10	5.28065e-10	GPRC5A/GADD45B/TRIB3/PPARGC1A/PDE4D/GADD45A/RGS2/TNFAIP3/DUSP1/INHBA/CDKN1A/IL1B/KLF4/MYC/DUSP5/DUSP6/ITPRIP/UBASH3B/DUSP2/PPP1R15B/ATF3/ZC3H12A/SPRY1/MIDN/BDKRB2/STAT3/TRIB1/JUN/SOCS3/IRS2	30
red	22	255	277	GO:0071496	cellular response to external stimulus	4.07062e-12	3.86912e-09	2.5902e-09	PTGS2/ICAM1/TNFRSF10A/NAMPT/CPEB4/GADD45A/CDKN1A/IRF1/IL1B/SLC38A2/PIM1/SIK1/NR4A2/KLF10/VCAM1/ATF3/IFI16/ZC3H12A/AQP3/FOS/PTGER4/FOSL1/RNF152/JUN	24
red	22	255	277	GO:0042093	T-helper cell differentiation	1.00914e-11	7.67352e-09	5.13707e-09	BCL3/IL4R/RELB/RARA/IL6/NFKBIZ/ZC3H12A/NFKBID/STAT3/GPR183/PTGER4/SEMA4A	12
red	22	255	277	GO:0002294	CD4-positive, alpha-beta T cell differentiation involved in immune response	1.52354e-11	8.00561e-09	5.35939e-09	BCL3/IL4R/RELB/RARA/IL6/NFKBIZ/ZC3H12A/NFKBID/STAT3/GPR183/PTGER4/SEMA4A	12
red	22	255	277	GO:0002287	alpha-beta T cell activation involved in immune response	1.86121e-11	8.00561e-09	5.35939e-09	BCL3/IL4R/RELB/RARA/IL6/NFKBIZ/ZC3H12A/NFKBID/STAT3/GPR183/PTGER4/SEMA4A	12
red	22	255	277	GO:0002293	alpha-beta T cell differentiation involved in immune response	1.86121e-11	8.00561e-09	5.35939e-09	BCL3/IL4R/RELB/RARA/IL6/NFKBIZ/ZC3H12A/NFKBID/STAT3/GPR183/PTGER4/SEMA4A	12
red	22	255	277	GO:0071222	cellular response to lipopolysaccharide	1.89507e-11	8.00561e-09	5.35939e-09	SBNO2/CXCL2/ICAM1/HAMP/CSF3/CCL2/PPARGC1A/PDE4D/TNFAIP3/IL1B/ZFP36/RARA/IRAK2/IL6/CXCL3/ZC3H12A/NOS3/CXCL8/TRIB1	19
red	22	255	277	GO:0071216	cellular response to biotic stimulus	4.60797e-11	1.75195e-08	1.17285e-08	SBNO2/CXCL2/ICAM1/HAMP/CSF3/CCL2/PPARGC1A/PDE4D/TNFAIP3/IL1B/ZFP36/RARA/IRAK2/IL6/PPP1R15B/CXCL3/ZC3H12A/NOS3/CXCL8/TRIB1	20
greenyellow	6	157	163	GO:0006066	alcohol metabolic process	3.6254e-15	6.26081e-12	4.9952e-12	RETSAT/DGAT2/SREBF1/ACACB/LIPE/SCD/PCK2/ACADL/PECR/GPAM/CAT/PCK1/RDH5/RBP4/IDH1/AKR1C2/ABCA1/GPD1/FASN/LEP/PNPLA2/ADH1B/CES1/CEBPA	24
greenyellow	6	157	163	GO:0019216	regulation of lipid metabolic process	4.80308e-15	6.26081e-12	4.9952e-12	MLXIPL/NR1H3/DGAT2/SREBF1/ACACB/SCD/ACADL/GPAM/G0S2/PCK1/PPARG/LGALS12/IDH1/THRSP/ACSL1/PDE3B/ABCA1/ANGPTL4/FASN/LEP/CIDEA/PNPLA2/ADIPOQ/HCAR2/CES1	25
greenyellow	6	157	163	GO:0019915	lipid storage	5.93068e-14	5.15376e-11	4.11194e-11	NR1H3/DGAT2/ACACB/MEST/ACVR1C/PPARG/HILPDA/ABCA1/LEP/LPL/CIDEA/PNPLA2/CES1	13
greenyellow	6	157	163	GO:0010883	regulation of lipid storage	2.17963e-13	1.42057e-10	1.13341e-10	NR1H3/ACACB/MEST/PPARG/HILPDA/ABCA1/LEP/LPL/CIDEA/PNPLA2/CES1	11
greenyellow	6	157	163	GO:0006631	fatty acid metabolic process	5.80392e-13	3.02616e-10	2.41443e-10	PRKAR2B/MLXIPL/NR1H3/DGAT2/SREBF1/ACACB/LIPE/SCD/PCK2/ACADL/PECR/GPAM/PCK1/PPARG/AKR1C2/ACSL1/FASN/LEP/LPL/ADIPOQ/CES1/HACD2	22
greenyellow	6	157	163	GO:0006641	triglyceride metabolic process	3.45149e-12	1.49967e-09	1.19652e-09	NR1H3/DGAT2/SREBF1/LIPE/PCK2/GPAM/CAT/PCK1/THRSP/ACSL1/FABP4/LPL/PNPLA2	13
greenyellow	6	157	163	GO:0046460	neutral lipid biosynthetic process	6.30222e-12	2.05374e-09	1.63858e-09	NR1H3/DGAT2/SREBF1/PCK2/GPAM/PCK1/THRSP/ACSL1/LPL/PNPLA2	10
greenyellow	6	157	163	GO:0046463	acylglycerol biosynthetic process	6.30222e-12	2.05374e-09	1.63858e-09	NR1H3/DGAT2/SREBF1/PCK2/GPAM/PCK1/THRSP/ACSL1/LPL/PNPLA2	10
greenyellow	6	157	163	GO:1902652	secondary alcohol metabolic process	3.66481e-11	1.03146e-08	8.2295e-09	DGAT2/SREBF1/ACACB/LIPE/SCD/ACADL/GPAM/CAT/IDH1/ABCA1/FASN/LEP/CES1/CEBPA	14
greenyellow	6	157	163	GO:0019432	triglyceride biosynthetic process	3.95649e-11	1.03146e-08	8.2295e-09	NR1H3/DGAT2/SREBF1/PCK2/GPAM/PCK1/THRSP/ACSL1/LPL	9
royalblue	1	34	35	GO:0006413	translational initiation	4.90441e-19	1.19668e-16	8.82795e-17	RPLP0/RPL18A/RPL34/RPL24/RPS2/RPL7/RPS17/EIF3C/RPL14/RPL12/EIF3CL/RPS18/RPS28	13
royalblue	1	34	35	GO:0006614	SRP-dependent cotranslational protein targeting to membrane	2.94868e-18	3.59739e-16	2.65381e-16	RPLP0/RPL18A/RPL34/RPL24/RPS2/RPL7/RPS17/RPL14/RPL12/RPS18/RPS28	11
royalblue	1	34	35	GO:0006613	cotranslational protein targeting to membrane	4.52531e-18	3.68058e-16	2.71518e-16	RPLP0/RPL18A/RPL34/RPL24/RPS2/RPL7/RPS17/RPL14/RPL12/RPS18/RPS28	11
royalblue	1	34	35	GO:0000184	nuclear-transcribed mRNA catabolic process, nonsense-mediated decay	1.35569e-17	6.61575e-16	4.88047e-16	RPLP0/RPL18A/RPL34/RPL24/RPS2/RPL7/RPS17/RPL14/RPL12/RPS18/RPS28	11
royalblue	1	34	35	GO:0045047	protein targeting to ER	1.35569e-17	6.61575e-16	4.88047e-16	RPLP0/RPL18A/RPL34/RPL24/RPS2/RPL7/RPS17/RPL14/RPL12/RPS18/RPS28	11
royalblue	1	34	35	GO:0072599	establishment of protein localization to endoplasmic reticulum	1.9683e-17	8.00442e-16	5.9049e-16	RPLP0/RPL18A/RPL34/RPL24/RPS2/RPL7/RPS17/RPL14/RPL12/RPS18/RPS28	11
royalblue	1	34	35	GO:0070972	protein localization to endoplasmic reticulum	1.96537e-16	6.8507e-15	5.0538e-15	RPLP0/RPL18A/RPL34/RPL24/RPS2/RPL7/RPS17/RPL14/RPL12/RPS18/RPS28	11
royalblue	1	34	35	GO:0019083	viral transcription	1.15297e-15	3.51654e-14	2.59417e-14	RPLP0/RPL18A/RPL34/RPL24/RPS2/RPL7/RPS17/RPL14/RPL12/RPS18/RPS28	11
royalblue	1	34	35	GO:0019080	viral gene expression	3.18583e-15	8.63714e-14	6.37166e-14	RPLP0/RPL18A/RPL34/RPL24/RPS2/RPL7/RPS17/RPL14/RPL12/RPS18/RPS28	11
royalblue	1	34	35	GO:0000956	nuclear-transcribed mRNA catabolic process	7.25385e-15	1.60904e-13	1.18699e-13	RPLP0/RPL18A/RPL34/RPL24/RPS2/RPL7/RPS17/RPL14/RPL12/RPS18/RPS28	11
yellow	45	286	331	GO:0006936	muscle contraction	1.58331e-08	3.12887e-05	2.77621e-05	EHD3/MYOM2/SLC9A1/MYH7/SLC8A3/MYL12A/SMAD7/TNNT1/P2RX1/CHRNE/CSRP3/TNNI3/PLCE1/CHRNA1/MYOCD/GRIP2/SCN2B/CALM3/NPPA/KCNE1/ABAT	21
yellow	45	286	331	GO:0042391	regulation of membrane potential	2.53533e-08	3.12887e-05	2.77621e-05	EHD3/PTPN3/SLC9A1/STX1B/HCN2/SLC8A3/SMAD7/FGF14/P2RX1/CHRNE/RGS4/CHRNA1/SCN2B/GRIA1/DGKI/KCNK3/NPPA/KCNE1/PYCR1/ABAT/KCNQ3/RELN/KCNMB2	23
yellow	45	286	331	GO:0050804	modulation of chemical synaptic transmission	3.97572e-08	3.12887e-05	2.77621e-05	RNF216/STX1B/SLC8A3/FGF14/P2RX1/SLC6A4/EPHA4/KCNC4/RGS4/SNAP25/SNAP47/GRIA1/DGKI/CALM3/MAP1A/SLC30A1/DLGAP1/SYT12/GRM8/PLCB1/ABAT/BEGAIN/RELN	23
yellow	45	286	331	GO:0099177	regulation of trans-synaptic signaling	4.13872e-08	3.12887e-05	2.77621e-05	RNF216/STX1B/SLC8A3/FGF14/P2RX1/SLC6A4/EPHA4/KCNC4/RGS4/SNAP25/SNAP47/GRIA1/DGKI/CALM3/MAP1A/SLC30A1/DLGAP1/SYT12/GRM8/PLCB1/ABAT/BEGAIN/RELN	23
yellow	45	286	331	GO:0003012	muscle system process	6.64326e-08	3.53194e-05	3.13385e-05	EHD3/MYOM2/SLC9A1/MYH7/SLC8A3/MYL12A/SMAD7/TNNT1/P2RX1/CHRNE/RGS4/CSRP3/TNNI3/PLCE1/CHRNA1/MYOCD/GRIP2/SCN2B/SORBS2/CALM3/NPPA/KCNE1/ABAT	23
yellow	45	286	331	GO:0048738	cardiac muscle tissue development	7.7699e-08	3.53194e-05	3.13385e-05	SLC9A1/MYH7/SMAD7/PRKAR1A/FHL2/RGS4/CSRP3/TNNI3/MYO18B/ALPK3/MYOCD/SORBS2/FZD7/NRG1/NPPA/NRAP	16
yellow	45	286	331	GO:0051146	striated muscle cell differentiation	8.17579e-08	3.53194e-05	3.13385e-05	CYP26B1/HDAC9/SLC9A1/TNNT1/PRKAR1A/FHL2/RGS4/CSRP3/MYO18B/ALPK3/MYPN/MYOCD/SORBS2/FZD7/NRG1/SYNPO2L/NPPA/NRAP	18
yellow	45	286	331	GO:0055007	cardiac muscle cell differentiation	1.10455e-07	4.1752e-05	3.70461e-05	SLC9A1/FHL2/RGS4/CSRP3/MYO18B/ALPK3/MYOCD/SORBS2/FZD7/NRG1/NPPA/NRAP	12
yellow	45	286	331	GO:0035051	cardiocyte differentiation	1.8311e-07	6.1525e-05	5.45904e-05	SLC9A1/FHL2/RGS4/CSRP3/MYO18B/ALPK3/PRICKLE1/MYOCD/SORBS2/FZD7/NRG1/NPPA/NRAP	13
yellow	45	286	331	GO:0071805	potassium ion transmembrane transport	2.17726e-07	6.58404e-05	5.84194e-05	SLC9A1/HCN2/KCNC4/KCNQ4/RGS4/SNAP25/LRRC38/LRRC52/KCNJ4/KCNK3/NPPA/KCNE1/KCNA4/KCNQ3/KCNMB2	15
salmon	3	124	127	GO:0000280	nuclear division	7.2043e-31	1.20816e-27	1.05486e-27	ANLN/ASPM/NDC80/RAD54L/TPX2/BIRC5/KIF4A/MYBL2/NCAPG/TTK/CDC20/CENPF/ZWINT/CENPK/CKS2/DLGAP5/PKMYT1/TOP2A/ESPL1/NUSAP1/KIF23/NUF2/CDCA5/MKI67/BUB1B/CCNB2/PTTG1/BUB1/CDK1/UBE2C/AURKB/MYBL1/KIF18B/FANCA/PRC1/KIFC1	36
salmon	3	124	127	GO:0048285	organelle fission	3.14192e-29	2.6345e-26	2.30021e-26	ANLN/ASPM/NDC80/RAD54L/TPX2/BIRC5/KIF4A/MYBL2/NCAPG/TTK/CDC20/CENPF/ZWINT/CENPK/CKS2/DLGAP5/PKMYT1/TOP2A/ESPL1/NUSAP1/KIF23/NUF2/CDCA5/MKI67/BUB1B/CCNB2/PTTG1/BUB1/CDK1/UBE2C/AURKB/MYBL1/KIF18B/FANCA/PRC1/KIFC1	36
salmon	3	124	127	GO:0140014	mitotic nuclear division	1.65185e-28	9.23384e-26	8.06218e-26	ANLN/NDC80/TPX2/BIRC5/KIF4A/MYBL2/NCAPG/TTK/CDC20/CENPF/ZWINT/CENPK/DLGAP5/PKMYT1/ESPL1/NUSAP1/KIF23/NUF2/CDCA5/MKI67/BUB1B/CCNB2/PTTG1/BUB1/CDK1/UBE2C/AURKB/KIF18B/PRC1/KIFC1	30
salmon	3	124	127	GO:0007059	chromosome segregation	8.20897e-28	3.44161e-25	3.00492e-25	NDC80/BIRC5/KIF4A/NCAPG/TTK/ECT2/CDC20/CENPF/ZWINT/CENPK/HJURP/DLGAP5/TOP2A/ESPL1/NUSAP1/KIF23/KNL1/NUF2/CDCA5/MKI67/SPC25/SKA1/BUB1B/PTTG1/BUB1/UBE2C/RMI2/AURKB/KIF18B/PRC1/KIFC1	31
salmon	3	124	127	GO:0000819	sister chromatid segregation	1.77111e-24	5.94032e-22	5.18657e-22	NDC80/KIF4A/NCAPG/TTK/CDC20/CENPF/ZWINT/CENPK/DLGAP5/TOP2A/ESPL1/NUSAP1/KIF23/NUF2/CDCA5/BUB1B/PTTG1/BUB1/UBE2C/RMI2/AURKB/KIF18B/PRC1/KIFC1	24
salmon	3	124	127	GO:0098813	nuclear chromosome segregation	1.16575e-23	3.25827e-21	2.84483e-21	NDC80/KIF4A/NCAPG/TTK/ECT2/CDC20/CENPF/ZWINT/CENPK/DLGAP5/TOP2A/ESPL1/NUSAP1/KIF23/KNL1/NUF2/CDCA5/BUB1B/PTTG1/BUB1/UBE2C/RMI2/AURKB/KIF18B/PRC1/KIFC1	26
salmon	3	124	127	GO:0000070	mitotic sister chromatid segregation	1.46373e-23	3.50667e-21	3.06172e-21	NDC80/KIF4A/NCAPG/TTK/CDC20/CENPF/ZWINT/CENPK/DLGAP5/ESPL1/NUSAP1/KIF23/NUF2/CDCA5/BUB1B/PTTG1/BUB1/UBE2C/AURKB/KIF18B/PRC1/KIFC1	22
salmon	3	124	127	GO:1902850	microtubule cytoskeleton organization involved in mitosis	1.06761e-18	2.23797e-16	1.954e-16	NDC80/TPX2/BIRC5/KIF4A/MYBL2/TTK/CENPA/CDC20/STMN1/DLGAP5/ESPL1/NUSAP1/KIF23/NUF2/SPC25/AURKB/PRC1/KIFC1	18
salmon	3	124	127	GO:0051983	regulation of chromosome segregation	1.63707e-16	3.0504e-14	2.66335e-14	NDC80/TTK/ECT2/CDC20/CENPF/DLGAP5/ESPL1/CDCA5/MKI67/BUB1B/PTTG1/BUB1/UBE2C/RMI2/AURKB	15
salmon	3	124	127	GO:0007052	mitotic spindle organization	7.4209e-16	1.24448e-13	1.08658e-13	NDC80/TPX2/BIRC5/KIF4A/MYBL2/TTK/CDC20/STMN1/DLGAP5/KIF23/NUF2/SPC25/AURKB/PRC1/KIFC1	15
tan	7	149	156	GO:0042110	T cell activation	1.43237e-35	2.64846e-32	2.15911e-32	ITGAL/CD6/CD74/RUNX3/PRDM1/TCF7/CD40LG/TNFSF13B/RASAL3/CD5/MDK/CCR6/ITK/ZAP70/CD2/CCR2/LY9/RUNX2/BCL11B/PTPN22/TESPA1/SIT1/LEF1/CD27/ADAM8/CD8A/CD1C/CD3G/SLAMF6/CD3D/CCDC88B/RHOH/IL7R/CD8B/CD7/ZNF683/TIGIT/LCK/CARD11/CD3E/HLA-DOA/HLA-DPB1/HLA-DPA1/HLA-DMB	44
tan	7	149	156	GO:0030098	lymphocyte differentiation	1.26736e-32	1.17168e-29	9.55193e-30	CD74/RUNX3/POU2F2/PRDM1/TCF7/BLNK/CD40LG/CD79A/MDK/POU2AF1/CCR6/ITK/ZAP70/ITGA4/CD2/CCR2/LY9/RUNX2/BCL11B/PTPN22/TESPA1/DOCK10/LEF1/CD27/ADAM8/CD8A/MS4A1/CD3G/FCRL3/SLAMF6/CD3D/RHOH/IL7R/ZNF683/LCK/CARD11/CD3E/HLA-DOA	38
tan	7	149	156	GO:0030217	T cell differentiation	3.52679e-26	2.17368e-23	1.77206e-23	CD74/RUNX3/PRDM1/TCF7/MDK/CCR6/ITK/ZAP70/CD2/CCR2/LY9/RUNX2/BCL11B/PTPN22/TESPA1/LEF1/CD27/ADAM8/CD8A/CD3G/SLAMF6/CD3D/RHOH/IL7R/ZNF683/LCK/CARD11/CD3E/HLA-DOA	29
tan	7	149	156	GO:0050863	regulation of T cell activation	3.21983e-25	1.48836e-22	1.21337e-22	CD6/CD74/RUNX3/PRDM1/TCF7/CD40LG/TNFSF13B/RASAL3/CD5/MDK/ZAP70/CD2/CCR2/PTPN22/TESPA1/SIT1/LEF1/CD27/ADAM8/CCDC88B/RHOH/IL7R/ZNF683/TIGIT/LCK/CARD11/CD3E/HLA-DOA/HLA-DPB1/HLA-DPA1/HLA-DMB	31
tan	7	149	156	GO:1903039	positive regulation of leukocyte cell-cell adhesion	4.13221e-23	1.52809e-20	1.24575e-20	CD6/CD74/RUNX3/CD40LG/TNFSF13B/RASAL3/CD5/MDK/ZAP70/ITGA4/CCR2/PTPN22/TESPA1/LEF1/CD27/SKAP1/ADAM8/CCDC88B/RHOH/IL7R/LCK/CARD11/CD3E/HLA-DPB1/HLA-DPA1/HLA-DMB	26
tan	7	149	156	GO:0007159	leukocyte cell-cell adhesion	1.18046e-21	3.63778e-19	2.96565e-19	ITGAL/CD6/CD74/RUNX3/CD40LG/TNFSF13B/RASAL3/CD5/MDK/ZAP70/ITGA4/CCR2/PTPN22/TESPA1/LEF1/CD27/ITGB7/SKAP1/ADAM8/CCDC88B/RHOH/IL7R/TIGIT/LCK/CARD11/CD3E/HLA-DPB1/HLA-DPA1/HLA-DMB	29
tan	7	149	156	GO:0050870	positive regulation of T cell activation	1.60641e-21	4.24321e-19	3.45921e-19	CD6/CD74/RUNX3/CD40LG/TNFSF13B/RASAL3/CD5/MDK/ZAP70/CCR2/PTPN22/TESPA1/LEF1/CD27/ADAM8/CCDC88B/RHOH/IL7R/LCK/CARD11/CD3E/HLA-DPB1/HLA-DPA1/HLA-DMB	24
tan	7	149	156	GO:0022409	positive regulation of cell-cell adhesion	3.47467e-21	8.03083e-19	6.54701e-19	CD6/CD74/RUNX3/CD40LG/TNFSF13B/RASAL3/CD5/MDK/ZAP70/ITGA4/CCR2/PTPN22/TESPA1/LEF1/CD27/SKAP1/ADAM8/CCDC88B/RHOH/IL7R/LCK/CARD11/CD3E/HLA-DPB1/HLA-DPA1/HLA-DMB	26
tan	7	149	156	GO:1903037	regulation of leukocyte cell-cell adhesion	1.58778e-20	3.26201e-18	2.6593e-18	CD6/CD74/RUNX3/CD40LG/TNFSF13B/RASAL3/CD5/MDK/ZAP70/ITGA4/CCR2/PTPN22/TESPA1/LEF1/CD27/SKAP1/ADAM8/CCDC88B/RHOH/IL7R/TIGIT/LCK/CARD11/CD3E/HLA-DPB1/HLA-DPA1/HLA-DMB	27
tan	7	149	156	GO:0051251	positive regulation of lymphocyte activation	1.72796e-18	3.195e-16	2.60468e-16	CD6/CD74/RUNX3/CD40LG/TNFSF13B/RASAL3/CD5/MDK/ZAP70/CCR2/PTPN22/TESPA1/LEF1/CD27/ADAM8/FCRL3/CCDC88B/RHOH/IL7R/LCK/CARD11/CD3E/HLA-DPB1/HLA-DPA1/HLA-DMB/IGLL5	26
brown	23	370	393	GO:0070268	cornification	1.14287e-08	3.84393e-05	3.47275e-05	TGM1/KRT18/PPL/DSC3/DSC1/KRT7/KLK5/KRT80/EVPL/KRT19/KRT15/KRT5/KRT14/SPRR2F	14
brown	23	370	393	GO:0098742	cell-cell adhesion via plasma-membrane adhesion molecules	2.15769e-08	3.84393e-05	3.47275e-05	CDH1/CDH3/IGSF9/CLDN15/MDGA1/FLRT3/MMP24/DSC3/DSC1/PTPRF/CRB2/CXADR/NTNG1/CLDN1/DSCAML1/CDH4/SLITRK2/PTPRT/MBP/PCDHGC5/PCDHGC4	21
brown	23	370	393	GO:0034329	cell junction assembly	2.18015e-07	0.00025893	0.000233927	CDH1/COL17A1/CAMSAP3/SFRP1/LSR/CLDN15/SPOCK2/MDGA1/PARD6B/RAB17/FLRT3/KDR/CBLN2/GPM6A/GJA1/PRKCA/FZD1/SHANK2/CLDN1/HEG1/FLRT2/SLITRK2/KRT5/KRT14/AGRN	25
brown	23	370	393	GO:0008544	epidermis development	4.12762e-06	0.00367668	0.00332165	CDH3/COL17A1/TGM1/SLC9A3R1/KRT18/PPL/DSC3/DSC1/KRT7/WNT10A/SCEL/PITX2/KLK5/KRT80/EVPL/KLK7/BNC1/KRT19/KRT15/HPSE/CST6/KRT5/KRT14/SPRR2F	24
brown	23	370	393	GO:0043588	skin development	6.69348e-06	0.00383198	0.00346195	CDH3/TGM1/LSR/MET/KRT18/PPL/DSC3/DSC1/KRT7/WNT10A/SCEL/FRAS1/CLDN1/KLK5/KRT80/EVPL/KRT19/KRT15/HPSE/KRT5/KRT14/SPRR2F	22
brown	23	370	393	GO:0030198	extracellular matrix organization	7.2432e-06	0.00383198	0.00346195	TLL1/CDH1/COL17A1/SMPD3/HAS1/SPOCK2/MMP24/KDR/SULF1/SLC39A8/ADAMTS18/ADAMTS3/PDPN/NTNG1/SPINT1/KLK5/KLK7/WT1/FLRT2/AGRN/DPP4	21
brown	23	370	393	GO:0043062	extracellular structure organization	7.52844e-06	0.00383198	0.00346195	TLL1/CDH1/COL17A1/SMPD3/HAS1/SPOCK2/MMP24/KDR/SULF1/SLC39A8/ADAMTS18/ADAMTS3/PDPN/NTNG1/SPINT1/KLK5/KLK7/WT1/FLRT2/AGRN/DPP4	21
brown	23	370	393	GO:0031424	keratinization	1.103e-05	0.00491247	0.00443811	CDH3/TGM1/KRT18/PPL/DSC3/DSC1/KRT7/KLK5/KRT80/EVPL/KRT19/KRT15/KRT5/KRT14/SPRR2F	15
brown	23	370	393	GO:0050919	negative chemotaxis	1.65313e-05	0.00594559	0.00537147	SEMA3C/SEMA5A/FLRT3/SEMA6D/SEMA6C/FLRT2/DPP4	7
brown	23	370	393	GO:0048638	regulation of developmental growth	1.6687e-05	0.00594559	0.00537147	SEMA3C/FGF9/SFRP1/SEMA5A/WWC1/PROX1/GDF5/SYT4/SEMA6D/MAEL/SEMA6C/AKAP6/GJA1/CXADR/MFSD2A/CDH4/WT1/AGRN/OSTN	19
darkred	1	34	35	GO:0045599	negative regulation of fat cell differentiation	0.00279326	0.217237	0.177525	CCDC85B/ZFPM1	2
darkred	1	34	35	GO:0051438	regulation of ubiquitin-protein transferase activity	0.00289804	0.217237	0.177525	UBE2S/FEM1A	2
darkred	1	34	35	GO:0061077	chaperone-mediated protein folding	0.00356494	0.217237	0.177525	HSPB6/HSPB1	2
darkred	1	34	35	GO:0051648	vesicle localization	0.00462213	0.217237	0.177525	ASIP/TPGS1/TRAPPC5	3
darkred	1	34	35	GO:1903201	regulation of oxidative stress-induced cell death	0.00580231	0.217237	0.177525	HSPB1/ENDOG	2
darkred	1	34	35	GO:1900407	regulation of cellular response to oxidative stress	0.00818795	0.217237	0.177525	HSPB1/ENDOG	2
darkred	1	34	35	GO:0036473	cell death in response to oxidative stress	0.00906581	0.217237	0.177525	HSPB1/ENDOG	2
darkred	1	34	35	GO:1902882	regulation of response to oxidative stress	0.00979716	0.217237	0.177525	HSPB1/ENDOG	2
darkred	1	34	35	GO:0034599	cellular response to oxidative stress	0.0106215	0.217237	0.177525	HSPB1/SOD3/ENDOG	3
darkred	1	34	35	GO:0003183	mitral valve morphogenesis	0.0147463	0.217237	0.177525	ZFPM1	1
lightcyan	18	71	89	GO:0071805	potassium ion transmembrane transport	0.000123245	0.102902	0.0998534	SLC9A7/KLHL24/SLC12A6/KCNN3/KCNA3/KCNA2	6
lightcyan	18	71	89	GO:0006813	potassium ion transport	0.000217321	0.102902	0.0998534	SLC9A7/KLHL24/SLC12A6/KCNN3/KCNA3/KCNA2	6
lightcyan	18	71	89	GO:0046777	protein autophosphorylation	0.00153752	0.432678	0.419861	MAP3K9/CDKL5/AAK1/DDR2/ERN1	5
lightcyan	18	71	89	GO:2000369	regulation of clathrin-dependent endocytosis	0.00183241	0.432678	0.419861	AAK1/BMP2K	2
lightcyan	18	71	89	GO:0001573	ganglioside metabolic process	0.00274136	0.432678	0.419861	ITGB8/ST8SIA6	2
lightcyan	18	71	89	GO:0006379	mRNA cleavage	0.00274136	0.432678	0.419861	AGO2/ERN1	2
lightcyan	18	71	89	GO:0001835	blastocyst hatching	0.00474164	0.486976	0.47255	ST8SIA6/ZBED6	2
lightcyan	18	71	89	GO:0035188	hatching	0.00474164	0.486976	0.47255	ST8SIA6/ZBED6	2
lightcyan	18	71	89	GO:0071684	organism emergence from protective structure	0.00474164	0.486976	0.47255	ST8SIA6/ZBED6	2
lightcyan	18	71	89	GO:0006493	protein O-linked glycosylation	0.00636405	0.486976	0.47255	ST8SIA6/POMK/TET3	3
grey	178	829	1007	GO:0003205	cardiac chamber development	9.01072e-07	0.00425724	0.00382428	SALL1/DNAH11/WNT2/MYL2/PTK7/HAND1/WNT5A/HES1/ID2/PAX8/SMAD6/SFRP2/MYL3/DHRS3/XIRP2/BMP10/CITED2/SHOX2/SOX11/TBX1/SLIT3/MYH6	22
grey	178	829	1007	GO:1901617	organic hydroxy compound biosynthetic process	2.38006e-06	0.00425724	0.00382428	MSMO1/OSBPL3/ABCB11/OSBPL6/APOB/SQLE/TYRP1/WNT5A/DHCR24/PTK2B/NR1D1/PER2/HMGCS2/BAAT/IMPA2/TM7SF2/ABCG1/SLC45A2/LDHC/ELOVL6/ACER2/ASAH2/PLCG2/MALRD1/DHFR/TNF/AMACR	27
grey	178	829	1007	GO:0003206	cardiac chamber morphogenesis	2.64479e-06	0.00425724	0.00382428	DNAH11/WNT2/MYL2/HAND1/WNT5A/HES1/ID2/SMAD6/SFRP2/MYL3/DHRS3/BMP10/CITED2/SHOX2/SOX11/TBX1/SLIT3/MYH6	18
grey	178	829	1007	GO:0007178	transmembrane receptor protein serine/threonine kinase signaling pathway	8.99331e-06	0.0104997	0.00943193	JAK2/AMH/DLX5/GCNT2/WNT5A/HES1/USP9Y/SMAD9/INHA/WFIKKN1/GDF15/GDF11/SORL1/SMAD6/FBN2/SFRP2/BTBD11/FLCN/GDF6/CD109/BMP10/CITED2/GREM1/SOST/HJV/LDLRAD4/WFIKKN2/SOX11/BCL9L/FAM83G/VWC2/TDGF1	32
grey	178	829	1007	GO:0003231	cardiac ventricle development	1.08716e-05	0.0104997	0.00943193	SALL1/MYL2/PTK7/HAND1/WNT5A/HES1/ID2/PAX8/SMAD6/SFRP2/MYL3/XIRP2/BMP10/CITED2/SOX11/SLIT3/MYH6	17
grey	178	829	1007	GO:0071772	response to BMP	2.4841e-05	0.0111503	0.0100163	AMH/DLX5/WNT5A/HES1/USP9Y/SMAD9/GDF15/SORL1/SMAD6/SFRP2/GDF6/BMP10/GREM1/SPINT2/SOST/HJV/SOX11/FAM83G/VWC2	19
grey	178	829	1007	GO:0071773	cellular response to BMP stimulus	2.4841e-05	0.0111503	0.0100163	AMH/DLX5/WNT5A/HES1/USP9Y/SMAD9/GDF15/SORL1/SMAD6/SFRP2/GDF6/BMP10/GREM1/SPINT2/SOST/HJV/SOX11/FAM83G/VWC2	19
grey	178	829	1007	GO:0050769	positive regulation of neurogenesis	2.60586e-05	0.0111503	0.0100163	LRRC7/LTK/NTN1/BRINP1/RIMS1/CPNE6/NDRG4/SCN1B/WNT2/PTK7/WNT5A/HES1/ID2/PTK2B/PACSIN1/STYXL1/HOXD3/ATP8A2/PLXNC1/ZNF365/SH3GL3/SYT2/PAK1/GDF6/BRINP3/SHOX2/LPAR3/SRGAP2C/BDNF/SOX11/PCP4/CAMK1D/MAPT/VWC2/ALKAL2/PLXNB3/TNF/NME2	38
grey	178	829	1007	GO:0002483	antigen processing and presentation of endogenous peptide antigen	2.6725e-05	0.0111503	0.0100163	AZGP1/ERAP2/TAP1/HLA-C/HLA-A/HLA-B	6
grey	178	829	1007	GO:0019885	antigen processing and presentation of endogenous peptide antigen via MHC class I	2.6725e-05	0.0111503	0.0100163	AZGP1/ERAP2/TAP1/HLA-C/HLA-A/HLA-B	6
