# Supplementary material for: Identifying ceRNA Networks Associated With the Susceptibility and Persistence of Atrial Fibrillation Through Weighted Gene Co-Expression Network Analysis
Source: Front Genet. 2021 Jun 23;12:653474. doi: 10.3389/fgene.2021.653474 (PMC8261127; doi:10.3389/fgene.2021.653474)
Supplement: Supplementary file 3 [file Table_3.XLSX]

## Sheet: lncRNAAUC
RWR_M score for all lncRNAs in the network and their diagnostic efficiency for distinguishing AF from SR
name	RWR_M score	type	moduleColors	AUC_sus	AUC_per	AUC_susplusper
MIAT	0.00142552	lncRNA	tan	0.599623	0.57066	0.655696
LINC00964	0.00122062	lncRNA	turquoise	0.517285	0.785273	0.767639
SNHG28	0.00118346	lncRNA	magenta	0.582338	0.561498	0.531336
NINJ2-AS1	0.000988448	lncRNA	turquoise	0.651477	0.717247	0.558534
DNAJC3-DT	0.00095944	lncRNA	turquoise	0.685104	0.82902	0.616082
LINC02716	0.000932379	lncRNA	turquoise	0.47863	0.520041	0.547694
PSMG3-AS1	0.000490052	lncRNA	turquoise	0.515713	0.584288	0.568979
KRTAP5-AS1	0.000429806	lncRNA	yellow	0.483344	0.521415	0.501971
CCDC18-AS1	0.000417801	lncRNA	magenta	0.618165	0.511796	0.636776
LINC02397	0.000410652	lncRNA	yellow	0.538341	0.639372	0.67501
C15orf56	0.000408134	lncRNA	turquoise	0.632307	0.602497	0.552818
SH3BP5-AS1	0.000366481	lncRNA	yellow	0.657448	0.58841	0.729208
AL049838.1	0.000288155	lncRNA	yellow	0.57731	0.628722	0.705755
LINC01341	0.000285804	lncRNA	magenta	0.691703	0.572492	0.632243
AC107398.3	0.000250611	lncRNA	turquoise	0.587681	0.703733	0.638549
LINC01616	0.000203828	lncRNA	yellow	0.612194	0.551649	0.682499
LINC02432	0.000192285	lncRNA	turquoise	0.554368	0.593449	0.533504
AL049555.1	0.000191172	lncRNA	turquoise	0.532684	0.721713	0.670674
AF131216.3	0.000184155	lncRNA	turquoise	0.502828	0.670637	0.655893
RPARP-AS1	0.000175467	lncRNA	magenta	0.651477	0.639601	0.528577
AC091230.2	0.000168923	lncRNA	turquoise	0.520113	0.739235	0.746748
ZNF436-AS1	0.000140969	lncRNA	magenta	0.655877	0.509391	0.647221
AC104083.1	0.000133263	lncRNA	magenta	0.672847	0.575355	0.607607
HCG27	0.000130648	lncRNA	magenta	0.652106	0.580967	0.560505
LINC00844	0.000120449	lncRNA	turquoise	0.607165	0.830508	0.888648
AC010980.2	0.000104317	lncRNA	turquoise	0.499686	0.497824	0.495861
CRYZL2P-SEC16B	0.000102438	lncRNA	turquoise	0.57731	0.568598	0.519708
BX284668.2	0.000101762	lncRNA	turquoise	0.501571	0.639831	0.622586
HCP5	9.42963e-05	lncRNA	magenta	0.651791	0.521072	0.666732
AC021683.2	8.82454e-05	lncRNA	turquoise	0.454745	0.730531	0.663185
AC136475.3	6.76656e-05	lncRNA	tan	0.536141	0.553252	0.5203
RORB-AS1	6.10411e-05	lncRNA	turquoise	0.583595	0.79432	0.745566
AC018647.1	5.98868e-05	lncRNA	magenta	0.729415	0.487632	0.711864
LINC00884	5.78778e-05	lncRNA	yellow	0.483972	0.625172	0.604257
LINC01018	4.67591e-05	lncRNA	turquoise	0.523256	0.682432	0.670083
SFTA1P	4.41079e-05	lncRNA	yellow	0.54934	0.618186	0.635396
MIR1-1HG-AS1	3.75165e-05	lncRNA	magenta	0.634821	0.574553	0.677375
LINC01814	3.4561e-05	lncRNA	turquoise	0.57071	0.770499	0.702404
AL513534.3	3.1887e-05	lncRNA	magenta	0.644563	0.544549	0.608002
A2M-AS1	3.18291e-05	lncRNA	magenta	0.657448	0.656207	0.5203
KCNJ2-AS1	2.87251e-05	lncRNA	yellow	0.465431	0.601466	0.622192
AL158066.1	2.04458e-05	lncRNA	yellow	0.516342	0.777829	0.793654
SSTR5-AS1	1.58559e-05	lncRNA	turquoise	0.563796	0.614178	0.54868
LINC01844	1.57136e-05	lncRNA	turquoise	0.433061	0.824095	0.837209
AC037441.1	2.543e-06	lncRNA	turquoise	0.609365	0.709689	0.624754
AC117453.1	2.27471e-06	lncRNA	turquoise	0.436832	0.794549	0.768821
AC068473.3	1.42071e-06	lncRNA	magenta	0.590195	0.555543	0.646827
AC010186.3	9.98724e-07	lncRNA	turquoise	0.735387	0.701787	0.56484
AC147651.1	6.22298e-07	lncRNA	yellow	0.570082	0.779776	0.802128
MMP25-AS1	5.2048e-07	lncRNA	tan	0.603708	0.612918	0.687623
AC004687.1	7.21616e-08	lncRNA	tan	0.695789	0.49038	0.715215
AL138828.1	3.03797e-08	lncRNA	yellow	0.560339	0.701672	0.734135
#note: AUC_sus reflects the diagnostic efficiency for distinguishing AF/SR from SR/SR; AUC_per for distinguishing AF/AF from AF/SR; AUC_susplusper for distinguishing AF/AF from SR/SR
