# Supplementary material for: Identifying ceRNA Networks Associated With the Susceptibility and Persistence of Atrial Fibrillation Through Weighted Gene Co-Expression Network Analysis
Source: Front Genet. 2021 Jun 23;12:653474. doi: 10.3389/fgene.2021.653474 (PMC8261127; doi:10.3389/fgene.2021.653474)
Supplement: Supplementary file 4 [file Table_4.XLSX]

## Sheet: Sheet1
Relations between MIAT and gene ontology biological processes
Gene ontology biological process	regression coefficient to MIAT	p-value
GO_T_HELPER_17_CELL_LINEAGE_COMMITMENT	0.383691	7.37613e-16
GO_NEGATIVE_T_CELL_SELECTION	0.369155	2.11268e-14
GO_POSITIVE_T_CELL_SELECTION	0.343441	2.76965e-21
GO_POSITIVE_THYMIC_T_CELL_SELECTION	0.325062	5.11994e-12
GO_T_HELPER_CELL_LINEAGE_COMMITMENT	0.322238	1.98126e-16
GO_POSITIVE_REGULATION_OF_T_CELL_RECEPTOR_SIGNALING_PATHWAY	0.319307	4.28503e-15
GO_T_CELL_SELECTION	0.310414	2.67256e-19
GO_POSITIVE_REGULATION_OF_ALPHA_BETA_T_CELL_PROLIFERATION	0.300275	3.56909e-15
GO_NEGATIVE_REGULATION_OF_INTERLEUKIN_12_PRODUCTION	0.299102	1.56661e-10
GO_POSITIVE_REGULATION_OF_ANTIGEN_RECEPTOR_MEDIATED_SIGNALING_PATHWAY	0.298364	5.3185e-15
GO_CD4_POSITIVE_OR_CD8_POSITIVE_ALPHA_BETA_T_CELL_LINEAGE_COMMITMENT	0.295633	7.99092e-18
GO_THYMIC_T_CELL_SELECTION	0.284029	5.03548e-12
GO_INFLAMMATORY_RESPONSE_TO_WOUNDING	0.282102	5.84718e-10
GO_CYTOLYSIS	0.278405	8.22053e-16
GO_POSITIVE_REGULATION_OF_LIPOPROTEIN_PARTICLE_CLEARANCE	0.278298	1.02601e-08
GO_T_CELL_LINEAGE_COMMITMENT	0.272603	8.1159e-18
GO_POSITIVE_REGULATION_OF_INTERLEUKIN_17_PRODUCTION	0.266273	7.08841e-10
GO_POSITIVE_REGULATION_OF_INTERFERON_GAMMA_PRODUCTION	0.264761	7.8806e-16
GO_REGULATION_OF_GAMMA_DELTA_T_CELL_ACTIVATION	0.264258	1.44818e-08
GO_GAMMA_DELTA_T_CELL_ACTIVATION	0.261441	2.45853e-11
GO_RESPONSE_TO_INTERLEUKIN_9	0.256516	2.87511e-07
GO_REGULATION_OF_NEUTROPHIL_ACTIVATION	0.252101	2.75162e-07
GO_T_CELL_ACTIVATION_VIA_T_CELL_RECEPTOR_CONTACT_WITH_ANTIGEN_BOUND_TO_MHC_MOLECULE_ON_ANTIGEN_PRESENTING_CELL	0.249825	1.13399e-06
GO_NATURAL_KILLER_CELL_ACTIVATION_INVOLVED_IN_IMMUNE_RESPONSE	0.24926	2.31555e-10
GO_IMMUNOLOGICAL_SYNAPSE_FORMATION	0.248891	1.02651e-09
GO_CD8_POSITIVE_ALPHA_BETA_T_CELL_DIFFERENTIATION	0.246153	6.97128e-10
GO_MYELOID_DENDRITIC_CELL_ACTIVATION	0.245898	7.38704e-11
GO_RESPIRATORY_BURST	0.245437	2.61694e-10
GO_RESPIRATORY_BURST_INVOLVED_IN_DEFENSE_RESPONSE	0.245255	5.76836e-09
GO_NEGATIVE_REGULATION_OF_LEUKOCYTE_MEDIATED_CYTOTOXICITY	0.24406	6.19379e-09
GO_NEGATIVE_REGULATION_OF_NATURAL_KILLER_CELL_MEDIATED_IMMUNITY	0.242474	3.00376e-08
GO_B_CELL_RECEPTOR_SIGNALING_PATHWAY	0.242317	9.71034e-14
GO_REGULATION_OF_CELL_CELL_ADHESION_MEDIATED_BY_INTEGRIN	0.241843	5.55173e-09
GO_REGULATION_OF_INTERLEUKIN_6_MEDIATED_SIGNALING_PATHWAY	0.241131	1.47339e-05
GO_POSITIVE_REGULATION_BY_SYMBIONT_OF_ENTRY_INTO_HOST	0.240278	1.91638e-06
GO_NEGATIVE_REGULATION_OF_T_CELL_MEDIATED_IMMUNITY	0.240194	1.20739e-10
GO_DENDRITIC_CELL_APOPTOTIC_PROCESS	0.239233	1.40994e-07
GO_NEGATIVE_REGULATION_OF_CELL_KILLING	0.237857	7.36941e-09
GO_NEGATIVE_REGULATION_OF_NATURAL_KILLER_CELL_ACTIVATION	0.236545	7.5604e-08
GO_NEUTROPHIL_EXTRAVASATION	0.235974	1.34909e-07
GO_REGULATION_OF_T_CELL_RECEPTOR_SIGNALING_PATHWAY	0.235724	4.24495e-16
GO_NK_T_CELL_ACTIVATION	0.235013	2.8072e-09
GO_POSITIVE_REGULATION_OF_INTERLEUKIN_4_PRODUCTION	0.233922	4.13818e-08
GO_POSITIVE_REGULATION_OF_T_CELL_PROLIFERATION	0.233572	5.22063e-13
GO_DETECTION_OF_OTHER_ORGANISM	0.232865	7.28144e-07
GO_RESPONSE_TO_PROTOZOAN	0.229288	3.10129e-08
GO_REGULATION_OF_RESPIRATORY_BURST	0.228917	3.10279e-10
GO_NEGATIVE_REGULATION_OF_T_HELPER_17_TYPE_IMMUNE_RESPONSE	0.228569	1.40669e-10
GO_DETECTION_OF_EXTERNAL_BIOTIC_STIMULUS	0.227608	9.25831e-08
GO_MYELOID_DENDRITIC_CELL_DIFFERENTIATION	0.226859	4.73135e-09
GO_INTERFERON_GAMMA_PRODUCTION	0.226647	6.86076e-15
GO_REGULATION_OF_ANTIGEN_RECEPTOR_MEDIATED_SIGNALING_PATHWAY	0.225109	4.95217e-15
GO_RESPONSE_TO_INTERLEUKIN_2	0.224934	4.27681e-08
GO_NEGATIVE_REGULATION_OF_INTERLEUKIN_6_MEDIATED_SIGNALING_PATHWAY	0.223272	0.00327453
GO_NEGATIVE_REGULATION_OF_LEUKOCYTE_MEDIATED_IMMUNITY	0.220894	1.57193e-11
GO_NEGATIVE_REGULATION_OF_LYMPHOCYTE_MEDIATED_IMMUNITY	0.220287	1.4787e-11
GO_POSITIVE_REGULATION_OF_NECROTIC_CELL_DEATH	0.219442	5.25194e-10
GO_ALPHA_BETA_T_CELL_PROLIFERATION	0.217476	3.15554e-12
GO_T_CELL_TOLERANCE_INDUCTION	0.215647	2.8274e-07
GO_INTERLEUKIN_27_MEDIATED_SIGNALING_PATHWAY	0.215624	2.99968e-07
GO_GAMMA_DELTA_T_CELL_DIFFERENTIATION	0.214984	1.12729e-06
GO_INTERLEUKIN_4_PRODUCTION	0.214652	3.44861e-08
GO_LYMPH_NODE_DEVELOPMENT	0.21464	5.74149e-11
GO_REGULATION_OF_ANTIGEN_PROCESSING_AND_PRESENTATION	0.214047	7.86191e-07
GO_NEGATIVE_REGULATION_OF_CYTOKINE_PRODUCTION_INVOLVED_IN_IMMUNE_RESPONSE	0.213588	2.04855e-10
GO_TOLL_LIKE_RECEPTOR_7_SIGNALING_PATHWAY	0.213051	5.34774e-05
GO_INTERLEUKIN_18_PRODUCTION	0.210639	5.9987e-05
GO_RESPONSE_TO_INTERLEUKIN_4	0.209674	2.93759e-11
GO_POSITIVE_REGULATION_OF_ALPHA_BETA_T_CELL_ACTIVATION	0.209664	9.59803e-11
GO_REGULATION_OF_B_CELL_RECEPTOR_SIGNALING_PATHWAY	0.208889	9.14706e-10
GO_DENDRITIC_CELL_DIFFERENTIATION	0.208178	1.47873e-08
GO_POSITIVE_REGULATION_OF_CELLULAR_EXTRAVASATION	0.207839	1.69654e-07
GO_NEGATIVE_REGULATION_OF_ANTIGEN_RECEPTOR_MEDIATED_SIGNALING_PATHWAY	0.206492	1.27522e-13
GO_INTERLEUKIN_12_PRODUCTION	0.206391	4.62833e-10
GO_DENDRITIC_CELL_CHEMOTAXIS	0.205956	2.31075e-08
GO_DENDRITIC_CELL_MIGRATION	0.205939	6.00405e-08
GO_NATURAL_KILLER_CELL_MEDIATED_IMMUNITY	0.205428	2.57152e-14
GO_REGULATION_OF_CD8_POSITIVE_ALPHA_BETA_T_CELL_ACTIVATION	0.204985	3.753e-09
GO_MACROPHAGE_APOPTOTIC_PROCESS	0.204843	1.46454e-08
GO_NEGATIVE_REGULATION_OF_MYELOID_LEUKOCYTE_MEDIATED_IMMUNITY	0.204144	1.0378e-06
GO_T_HELPER_17_TYPE_IMMUNE_RESPONSE	0.203935	4.27085e-09
GO_CD40_SIGNALING_PATHWAY	0.20373	3.12937e-07
GO_NK_T_CELL_DIFFERENTIATION	0.203419	3.24138e-06
GO_T_CELL_CHEMOTAXIS	0.201423	2.57553e-10
GO_REGULATION_OF_LEUKOCYTE_DEGRANULATION	0.20118	1.06514e-07
GO_REGULATION_OF_LEUKOCYTE_MEDIATED_CYTOTOXICITY	0.201176	3.56135e-12
GO_B_CELL_PROLIFERATION	0.200767	7.90395e-11
GO_MEMBRANE_DISRUPTION_IN_OTHER_ORGANISM	0.200695	0.000939554
GO_POSITIVE_REGULATION_OF_INTERLEUKIN_2_PRODUCTION	0.200685	1.48205e-07
GO_MAST_CELL_ACTIVATION	0.200347	8.67991e-09
GO_REGULATION_OF_NATURAL_KILLER_CELL_MEDIATED_IMMUNITY	0.200227	7.20934e-12
GO_REGULATION_OF_MACROPHAGE_APOPTOTIC_PROCESS	0.200206	1.56028e-07
GO_T_CELL_MIGRATION	0.200205	9.3349e-13
GO_REGULATION_OF_T_CELL_APOPTOTIC_PROCESS	0.199858	4.65438e-11
GO_RESPONSE_TO_INTERLEUKIN_15	0.198552	1.17998e-07
GO_REGULATION_OF_ALPHA_BETA_T_CELL_ACTIVATION	0.198072	1.69623e-11
GO_DETECTION_OF_MOLECULE_OF_BACTERIAL_ORIGIN	0.198045	3.78537e-05
GO_DENDRITIC_CELL_ANTIGEN_PROCESSING_AND_PRESENTATION	0.197778	2.73166e-05
GO_POSITIVE_REGULATION_OF_CYSTEINE_TYPE_ENDOPEPTIDASE_ACTIVITY_INVOLVED_IN_APOPTOTIC_SIGNALING_PATHWAY	0.197359	3.39853e-07
GO_ALPHA_BETA_T_CELL_ACTIVATION	0.197202	4.80034e-12
GO_T_HELPER_1_TYPE_IMMUNE_RESPONSE	0.196905	2.93047e-09
GO_REGULATION_OF_LEUKOCYTE_TETHERING_OR_ROLLING	0.196873	4.49627e-06
GO_POSITIVE_REGULATION_OF_MONOCYTE_CHEMOTACTIC_PROTEIN_1_PRODUCTION	0.196722	1.27818e-05
GO_COMPLEMENT_RECEPTOR_MEDIATED_SIGNALING_PATHWAY	0.196353	0.000594516
GO_LEUKOCYTE_MEDIATED_CYTOTOXICITY	0.196209	3.22268e-13
GO_T_CELL_HOMEOSTASIS	0.196147	1.33528e-14
GO_ZYMOGEN_INHIBITION	0.195457	9.98595e-07
GO_REGULATION_OF_T_HELPER_1_TYPE_IMMUNE_RESPONSE	0.195415	5.62792e-07
GO_POSITIVE_REGULATION_OF_LYMPHOCYTE_APOPTOTIC_PROCESS	0.195089	9.39141e-09
GO_REPLICATIVE_SENESCENCE	0.193879	2.20481e-08
GO_POSITIVE_REGULATION_OF_NATURAL_KILLER_CELL_MEDIATED_CYTOTOXICITY	0.193647	1.73882e-09
GO_POSITIVE_REGULATION_OF_T_HELPER_1_TYPE_IMMUNE_RESPONSE	0.19333	6.02449e-07
GO_REGULATION_OF_T_HELPER_17_TYPE_IMMUNE_RESPONSE	0.192847	6.27625e-08
GO_ANTIGEN_RECEPTOR_MEDIATED_SIGNALING_PATHWAY	0.192653	1.38207e-14
GO_REGULATION_OF_B_CELL_DIFFERENTIATION	0.191139	4.92114e-10
GO_VERY_LOW_DENSITY_LIPOPROTEIN_PARTICLE_CLEARANCE	0.190768	7.20651e-05
GO_REGULATION_OF_LYMPHOCYTE_APOPTOTIC_PROCESS	0.190364	6.2139e-12
GO_MULTI_ORGANISM_MEMBRANE_ORGANIZATION	0.190356	8.39238e-06
GO_REGULATION_OF_DEFENSE_RESPONSE_TO_VIRUS_BY_VIRUS	0.189929	1.23228e-09
GO_NEGATIVE_REGULATION_OF_ADAPTIVE_IMMUNE_RESPONSE	0.189632	3.65151e-11
GO_POSITIVE_REGULATION_OF_CELL_FATE_COMMITMENT	0.189418	0.00134529
GO_MAST_CELL_MEDIATED_IMMUNITY	0.189368	3.34701e-08
GO_INTERLEUKIN_1_BETA_PRODUCTION	0.188574	1.18358e-08
GO_TOLL_LIKE_RECEPTOR_2_SIGNALING_PATHWAY	0.188131	5.32891e-06
GO_T_CELL_MEDIATED_CYTOTOXICITY	0.188069	3.66317e-09
GO_ESTABLISHMENT_OF_LYMPHOCYTE_POLARITY	0.188053	5.58014e-06
GO_REGULATION_OF_T_CELL_TOLERANCE_INDUCTION	0.188035	1.58261e-05
GO_CD8_POSITIVE_ALPHA_BETA_T_CELL_ACTIVATION	0.187741	2.01269e-08
GO_ALPHA_BETA_T_CELL_DIFFERENTIATION	0.187627	1.01427e-10
GO_T_CELL_MEDIATED_IMMUNITY	0.187298	4.35726e-13
GO_TOLERANCE_INDUCTION	0.187211	3.74657e-07
GO_REGULATION_OF_T_CELL_MEDIATED_CYTOTOXICITY	0.187005	2.29727e-08
GO_AMINO_SUGAR_CATABOLIC_PROCESS	0.186203	8.02974e-06
GO_REGULATION_OF_MYELOID_LEUKOCYTE_MEDIATED_IMMUNITY	0.185859	3.50975e-08
GO_V_D_J_RECOMBINATION	0.185607	1.11402e-08
GO_LEUKOCYTE_MIGRATION_INVOLVED_IN_INFLAMMATORY_RESPONSE	0.185402	9.49859e-05
GO_POSITIVE_REGULATION_OF_ISOTYPE_SWITCHING_TO_IGG_ISOTYPES	0.184606	1.1402e-05
GO_T_CELL_ACTIVATION_INVOLVED_IN_IMMUNE_RESPONSE	0.184399	9.63775e-10
GO_POSITIVE_REGULATION_OF_T_CELL_MIGRATION	0.184359	3.80447e-10
GO_REGULATION_OF_MAST_CELL_ACTIVATION_INVOLVED_IN_IMMUNE_RESPONSE	0.184172	8.33411e-07
GO_INTERLEUKIN_7_MEDIATED_SIGNALING_PATHWAY	0.183927	3.11316e-08
GO_PHOSPHOLIPID_EFFLUX	0.183789	0.000618611
GO_POSITIVE_REGULATION_OF_INTERLEUKIN_10_PRODUCTION	0.183614	6.97498e-07
GO_NEGATIVE_REGULATION_OF_TUMOR_NECROSIS_FACTOR_BIOSYNTHETIC_PROCESS	0.182839	0.000469712
GO_DNA_CYTOSINE_DEAMINATION	0.182424	0.000149527
GO_REGULATION_OF_CELL_KILLING	0.181547	6.06915e-11
GO_REGULATION_OF_DENDRITIC_CELL_DIFFERENTIATION	0.181458	5.54787e-05
GO_NEGATIVE_REGULATION_OF_ALPHA_BETA_T_CELL_ACTIVATION	0.181416	3.29899e-10
GO_DETECTION_OF_BIOTIC_STIMULUS	0.181257	5.28401e-07
GO_POSITIVE_REGULATION_OF_CYTOKINE_PRODUCTION_INVOLVED_IN_INFLAMMATORY_RESPONSE	0.180876	1.45347e-06
GO_POSITIVE_REGULATION_OF_T_CELL_APOPTOTIC_PROCESS	0.180751	2.10883e-06
GO_T_CELL_CYTOKINE_PRODUCTION	0.180398	1.88688e-11
GO_REGULATION_OF_OSTEOCLAST_DEVELOPMENT	0.180292	1.44712e-05
GO_POSITIVE_REGULATION_OF_LEUKOCYTE_ADHESION_TO_VASCULAR_ENDOTHELIAL_CELL	0.180034	2.68769e-06
GO_T_CELL_RECEPTOR_SIGNALING_PATHWAY	0.18003	6.20106e-13
GO_MYD88_DEPENDENT_TOLL_LIKE_RECEPTOR_SIGNALING_PATHWAY	0.179857	1.11951e-07
GO_ER_ASSOCIATED_MISFOLDED_PROTEIN_CATABOLIC_PROCESS	0.179675	5.09681e-05
GO_REGULATION_OF_VIRAL_ENTRY_INTO_HOST_CELL	0.179353	4.26689e-06
GO_INTERLEUKIN_35_MEDIATED_SIGNALING_PATHWAY	0.178607	3.27348e-06
GO_REGULATION_OF_MAST_CELL_ACTIVATION	0.178595	7.39195e-07
GO_RESPONSE_TO_INTERLEUKIN_18	0.178471	1.21557e-06
GO_NEGATIVE_REGULATION_OF_ALPHA_BETA_T_CELL_DIFFERENTIATION	0.178402	6.40287e-08
GO_REGULATION_OF_T_CELL_MEDIATED_IMMUNITY	0.17823	3.99717e-11
GO_POSITIVE_REGULATION_OF_NATURAL_KILLER_CELL_MEDIATED_IMMUNITY	0.178207	1.22064e-09
GO_POSITIVE_REGULATION_OF_LEUKOCYTE_CELL_CELL_ADHESION	0.178044	3.2547e-11
GO_REGULATION_OF_SERINE_TYPE_PEPTIDASE_ACTIVITY	0.177219	0.00343807
GO_PYROPTOSIS	0.177049	5.85686e-07
GO_NEGATIVE_REGULATION_OF_T_CELL_APOPTOTIC_PROCESS	0.176593	2.67855e-07
GO_NEGATIVE_REGULATION_OF_CD4_POSITIVE_ALPHA_BETA_T_CELL_DIFFERENTIATION	0.176492	1.75363e-07
GO_N_ACETYLNEURAMINATE_METABOLIC_PROCESS	0.176292	2.75321e-06
GO_POSITIVE_REGULATION_OF_LEUKOCYTE_PROLIFERATION	0.175745	6.29596e-10
GO_NEGATIVE_REGULATION_OF_LEUKOCYTE_DEGRANULATION	0.175567	2.70469e-05
GO_INTERLEUKIN_2_PRODUCTION	0.175403	5.4712e-09
GO_POSITIVE_REGULATION_OF_MONOCYTE_CHEMOTAXIS	0.175326	1.31534e-05
GO_L_ALANINE_TRANSPORT	0.17521	2.89094e-05
GO_CYTIDINE_TO_URIDINE_EDITING	0.175157	0.000165261
GO_POSITIVE_REGULATION_OF_INTERLEUKIN_12_PRODUCTION	0.174538	2.60171e-07
GO_NATURAL_KILLER_CELL_ACTIVATION	0.174451	2.26732e-12
GO_POSITIVE_REGULATION_OF_INTERLEUKIN_1_PRODUCTION	0.174208	3.0367e-07
GO_T_CELL_DIFFERENTIATION	0.174025	7.18344e-13
GO_REGULATION_OF_B_CELL_PROLIFERATION	0.173846	2.28349e-08
GO_PEPTIDYL_PROLINE_HYDROXYLATION_TO_4_HYDROXY_L_PROLINE	0.173517	7.28008e-05
GO_TRIGLYCERIDE_RICH_LIPOPROTEIN_PARTICLE_REMODELING	0.173338	8.61191e-05
GO_REGULATION_OF_NUCLEOTIDE_BINDING_OLIGOMERIZATION_DOMAIN_CONTAINING_SIGNALING_PATHWAY	0.172563	3.57529e-05
GO_NEGATIVE_REGULATION_OF_SINGLE_STRANDED_VIRAL_RNA_REPLICATION_VIA_DOUBLE_STRANDED_DNA_INTERMEDIATE	0.172457	2.23383e-07
GO_ALPHA_BETA_T_CELL_ACTIVATION_INVOLVED_IN_IMMUNE_RESPONSE	0.172441	2.12388e-08
GO_CELL_KILLING	0.1724	1.76852e-11
GO_REGULATION_OF_ALPHA_BETA_T_CELL_DIFFERENTIATION	0.172208	1.27605e-08
GO_NEGATIVE_REGULATION_OF_PRODUCTION_OF_MOLECULAR_MEDIATOR_OF_IMMUNE_RESPONSE	0.172142	9.54331e-09
GO_NEGATIVE_REGULATION_OF_LEUKOCYTE_APOPTOTIC_PROCESS	0.172095	2.90405e-08
GO_T_CELL_ACTIVATION	0.171698	3.73678e-13
GO_CELLULAR_DEFENSE_RESPONSE	0.171635	4.1529e-07
GO_REGULATION_OF_LEUKOCYTE_MEDIATED_IMMUNITY	0.171307	3.79295e-12
GO_POSITIVE_REGULATION_OF_B_CELL_RECEPTOR_SIGNALING_PATHWAY	0.171178	0.000116533
GO_REGULATION_OF_TOLL_LIKE_RECEPTOR_2_SIGNALING_PATHWAY	0.171062	4.03203e-05
GO_NATURAL_KILLER_CELL_CHEMOTAXIS	0.170889	0.000111644
GO_NEGATIVE_REGULATION_OF_B_CELL_PROLIFERATION	0.170737	2.22125e-05
GO_ISOTYPE_SWITCHING_TO_IGG_ISOTYPES	0.170325	2.90971e-06
GO_T_CELL_APOPTOTIC_PROCESS	0.170022	9.22298e-10
GO_LYMPHOCYTE_COSTIMULATION	0.169983	8.71433e-11
GO_POSITIVE_REGULATION_OF_CELL_KILLING	0.16989	2.27033e-08
GO_INTERLEUKIN_1_PRODUCTION	0.169765	9.64061e-08
GO_TOLL_LIKE_RECEPTOR_9_SIGNALING_PATHWAY	0.169725	5.6435e-07
GO_POSITIVE_REGULATION_OF_LEUKOCYTE_DEGRANULATION	0.169594	6.94392e-05
GO_LYMPHOCYTE_MEDIATED_IMMUNITY	0.169434	2.92944e-13
GO_REGULATION_OF_T_CELL_MIGRATION	0.169417	5.56861e-10
GO_ADAPTIVE_IMMUNE_RESPONSE_BASED_ON_SOMATIC_RECOMBINATION_OF_IMMUNE_RECEPTORS_BUILT_FROM_IMMUNOGLOBULIN_SUPERFAMILY_DOMAINS	0.169393	8.8706e-13
GO_NEGATIVE_REGULATION_OF_VIRAL_ENTRY_INTO_HOST_CELL	0.169262	0.000118278
GO_CELL_CELL_ADHESION_MEDIATED_BY_INTEGRIN	0.169167	6.09089e-06
GO_POSITIVE_REGULATION_OF_B_CELL_DIFFERENTIATION	0.168724	1.23761e-05
GO_PYRIMIDINE_RIBONUCLEOSIDE_METABOLIC_PROCESS	0.168444	4.64351e-05
GO_INTERLEUKIN_10_PRODUCTION	0.167392	8.62556e-07
GO_REGULATION_OF_T_CELL_CYTOKINE_PRODUCTION	0.167356	6.29189e-09
GO_REGULATION_OF_INTERLEUKIN_1_MEDIATED_SIGNALING_PATHWAY	0.166864	0.000155328
GO_DNA_DAMAGE_RESPONSE_SIGNAL_TRANSDUCTION_RESULTING_IN_TRANSCRIPTION	0.166714	1.238e-08
GO_NEGATIVE_REGULATION_OF_T_HELPER_CELL_DIFFERENTIATION	0.166579	4.54276e-07
GO_POSITIVE_REGULATION_OF_T_CELL_MEDIATED_CYTOTOXICITY	0.166528	1.0016e-06
GO_REGULATION_OF_CD4_POSITIVE_ALPHA_BETA_T_CELL_DIFFERENTIATION	0.166471	4.80115e-07
GO_T_CELL_PROLIFERATION	0.166409	1.40979e-10
GO_NLRP3_INFLAMMASOME_COMPLEX_ASSEMBLY	0.166176	3.6873e-07
GO_REGULATION_OF_LEUKOCYTE_APOPTOTIC_PROCESS	0.1657	6.78757e-10
GO_RESPONSE_TO_INTERLEUKIN_7	0.165281	1.33486e-07
GO_VERY_LOW_DENSITY_LIPOPROTEIN_PARTICLE_REMODELING	0.165268	0.000574251
GO_NEGATIVE_REGULATION_OF_MYELOID_CELL_APOPTOTIC_PROCESS	0.164875	5.34525e-05
GO_POSITIVE_REGULATION_OF_LYMPHOCYTE_MIGRATION	0.164664	2.40331e-09
GO_REGULATION_OF_LYMPHOCYTE_MEDIATED_IMMUNITY	0.164272	1.39218e-13
GO_NEGATIVE_REGULATION_OF_T_CELL_RECEPTOR_SIGNALING_PATHWAY	0.164265	4.98187e-09
GO_REGULATION_OF_T_CELL_DIFFERENTIATION	0.16425	2.65368e-11
GO_POSITIVE_REGULATION_OF_ALPHA_BETA_T_CELL_DIFFERENTIATION	0.163766	5.00922e-07
GO_NEGATIVE_REGULATION_OF_CYTOKINE_PRODUCTION_INVOLVED_IN_INFLAMMATORY_RESPONSE	0.163705	4.8952e-06
GO_LYMPHOCYTE_DIFFERENTIATION	0.163693	4.58485e-13
GO_PHOSPHOLIPID_HOMEOSTASIS	0.163263	6.0343e-05
GO_RESPONSE_TO_UV_C	0.162573	1.16499e-06
GO_LYMPHOCYTE_MIGRATION	0.1625	1.68968e-09
GO_T_CELL_DIFFERENTIATION_INVOLVED_IN_IMMUNE_RESPONSE	0.162075	4.13307e-08
GO_CD4_POSITIVE_ALPHA_BETA_T_CELL_DIFFERENTIATION	0.16192	1.22644e-07
GO_T_HELPER_1_CELL_DIFFERENTIATION	0.161917	2.64234e-06
GO_REGULATION_OF_T_CELL_ACTIVATION	0.161284	1.0119e-11
GO_T_CELL_DIFFERENTIATION_IN_THYMUS	0.161158	3.07963e-12
GO_NEGATIVE_REGULATION_OF_INTERLEUKIN_1_BETA_PRODUCTION	0.16047	1.32066e-05
GO_REGULATION_OF_T_CELL_CHEMOTAXIS	0.160443	1.38241e-05
GO_CHYLOMICRON_ASSEMBLY	0.160371	0.000188843
GO_POSITIVE_REGULATION_OF_LYMPHOCYTE_ACTIVATION	0.160335	1.09665e-11
GO_CONNECTIVE_TISSUE_REPLACEMENT	0.160307	0.000440557
GO_LEUKOCYTE_AGGREGATION	0.160297	4.53013e-05
GO_PERIPHERAL_NERVOUS_SYSTEM_NEURON_DIFFERENTIATION	0.160167	4.60077e-05
GO_ALANINE_TRANSPORT	0.160082	2.13122e-05
GO_REGULATION_OF_ADAPTIVE_IMMUNE_RESPONSE	0.158994	5.48281e-12
GO_INTERLEUKIN_17_PRODUCTION	0.158786	1.27235e-07
GO_NEGATIVE_REGULATION_OF_PHOSPHOLIPID_METABOLIC_PROCESS	0.158701	0.000159124
GO_LYMPHOCYTE_APOPTOTIC_PROCESS	0.158208	1.34459e-10
GO_POSITIVE_REGULATION_OF_CELL_ACTIVATION	0.15799	1.07678e-10
GO_REGULATION_OF_MICROGLIAL_CELL_ACTIVATION	0.157752	1.4198e-05
GO_LYMPHOCYTE_HOMEOSTASIS	0.156565	2.47858e-10
GO_LEUKOCYTE_PROLIFERATION	0.156313	9.78281e-10
GO_HOMEOSTASIS_OF_NUMBER_OF_CELLS_WITHIN_A_TISSUE	0.156022	9.42247e-08
GO_TOLL_LIKE_RECEPTOR_4_SIGNALING_PATHWAY	0.155969	2.2374e-06
GO_REGULATION_OF_LYMPHOCYTE_DIFFERENTIATION	0.155959	1.22256e-10
GO_NEGATIVE_REGULATION_OF_FIBRINOLYSIS	0.15551	0.00815366
GO_REGULATION_OF_NATURAL_KILLER_CELL_ACTIVATION	0.155162	9.41342e-08
GO_LEUKOCYTE_CELL_CELL_ADHESION	0.155074	1.24033e-10
GO_LYMPHOCYTE_ACTIVATION_INVOLVED_IN_IMMUNE_RESPONSE	0.154936	3.14002e-11
GO_POSITIVE_REGULATION_OF_VASCULAR_ASSOCIATED_SMOOTH_MUSCLE_CELL_APOPTOTIC_PROCESS	0.15487	0.000723994
GO_B_CELL_ACTIVATION	0.154395	1.69123e-12
GO_SEROTONIN_SECRETION	0.154248	0.00113158
GO_PEPTIDYL_PROLINE_HYDROXYLATION	0.153939	0.000201954
GO_NEGATIVE_REGULATION_OF_MAST_CELL_ACTIVATION	0.15362	0.00026805
GO_POSITIVE_REGULATION_OF_RESPONSE_TO_TUMOR_CELL	0.153563	3.18602e-05
GO_DRUG_TRANSPORT	0.153552	0.000271242
GO_OSTEOCLAST_DEVELOPMENT	0.153345	5.82392e-05
GO_POSITIVE_REGULATION_OF_INFLAMMATORY_RESPONSE_TO_ANTIGENIC_STIMULUS	0.153163	5.30323e-05
GO_REGULATION_OF_B_CELL_ACTIVATION	0.152524	1.04796e-09
GO_REGULATORY_T_CELL_DIFFERENTIATION	0.15242	3.35201e-06
GO_POSITIVE_REGULATION_OF_CELL_CELL_ADHESION	0.152285	1.43222e-10
GO_NEGATIVE_REGULATION_OF_TUMOR_NECROSIS_FACTOR_SUPERFAMILY_CYTOKINE_PRODUCTION	0.150806	3.03706e-06
GO_REGULATION_OF_NEUTROPHIL_MIGRATION	0.150758	4.06221e-07
GO_REGULATION_OF_LEUKOCYTE_PROLIFERATION	0.150654	1.27727e-08
GO_NEGATIVE_REGULATION_OF_INTERLEUKIN_1_PRODUCTION	0.150299	3.40731e-05
GO_PRODUCTION_OF_MOLECULAR_MEDIATOR_INVOLVED_IN_INFLAMMATORY_RESPONSE	0.150147	1.06121e-06
GO_BASE_CONVERSION_OR_SUBSTITUTION_EDITING	0.149788	5.94916e-06
GO_TUMOR_NECROSIS_FACTOR_BIOSYNTHETIC_PROCESS	0.149757	2.56716e-05
GO_POSITIVE_REGULATION_OF_CD4_POSITIVE_ALPHA_BETA_T_CELL_DIFFERENTIATION	0.14965	3.048e-05
GO_POSITIVE_REGULATION_OF_LEUKOCYTE_MEDIATED_IMMUNITY	0.149621	5.50571e-11
GO_POSITIVE_REGULATION_OF_HETEROTYPIC_CELL_CELL_ADHESION	0.149605	2.17357e-05
GO_REGULATION_OF_CYSTEINE_TYPE_ENDOPEPTIDASE_ACTIVITY_INVOLVED_IN_APOPTOTIC_SIGNALING_PATHWAY	0.149528	4.12112e-06
GO_T_CELL_EXTRAVASATION	0.149518	9.15541e-05
GO_NEGATIVE_REGULATION_OF_LIPOPOLYSACCHARIDE_MEDIATED_SIGNALING_PATHWAY	0.149472	0.000161722
GO_HIGH_DENSITY_LIPOPROTEIN_PARTICLE_REMODELING	0.148824	5.95003e-05
GO_NEGATIVE_REGULATION_OF_TOLL_LIKE_RECEPTOR_4_SIGNALING_PATHWAY	0.148809	0.00120419
GO_POSITIVE_REGULATION_OF_B_CELL_PROLIFERATION	0.148468	1.32414e-06
GO_POSITIVE_REGULATION_OF_NEUTROPHIL_MIGRATION	0.148331	2.01857e-06
GO_REGULATION_OF_T_HELPER_1_CELL_DIFFERENTIATION	0.148315	0.00096362
GO_INTERFERON_GAMMA_MEDIATED_SIGNALING_PATHWAY	0.147523	9.75525e-06
GO_LEUKOCYTE_TETHERING_OR_ROLLING	0.147499	1.39628e-06
GO_REGULATION_OF_INTERLEUKIN_18_PRODUCTION	0.147378	0.00806893
GO_G_PROTEIN_COUPLED_PURINERGIC_NUCLEOTIDE_RECEPTOR_SIGNALING_PATHWAY	0.147312	0.000902536
GO_REGULATION_OF_T_HELPER_CELL_DIFFERENTIATION	0.147098	9.3647e-06
GO_MODULATION_BY_SYMBIONT_OF_ENTRY_INTO_HOST	0.14703	1.04996e-05
GO_B_CELL_HOMEOSTASIS	0.146754	1.64526e-06
GO_ANTIGEN_PROCESSING_AND_PRESENTATION_VIA_MHC_CLASS_IB	0.146688	0.000848877
GO_NEGATIVE_REGULATION_OF_LYMPHOCYTE_APOPTOTIC_PROCESS	0.146532	3.79828e-07
GO_G_PROTEIN_COUPLED_RECEPTOR_INTERNALIZATION	0.146468	6.32835e-05
GO_LEUKOCYTE_APOPTOTIC_PROCESS	0.146465	2.01677e-09
GO_RESPONSE_TO_INTERFERON_BETA	0.146227	7.8111e-05
GO_CD4_POSITIVE_ALPHA_BETA_T_CELL_ACTIVATION	0.146227	2.70378e-07
GO_POSITIVE_REGULATION_OF_CD4_POSITIVE_ALPHA_BETA_T_CELL_ACTIVATION	0.146198	9.62386e-06
GO_POSITIVE_REGULATION_OF_PHOSPHOLIPID_TRANSPORT	0.146073	3.01424e-05
GO_REGULATION_OF_CD4_POSITIVE_ALPHA_BETA_T_CELL_ACTIVATION	0.145682	1.98015e-06
GO_POSITIVE_REGULATION_OF_SMOOTH_MUSCLE_CELL_APOPTOTIC_PROCESS	0.145091	3.20962e-05
GO_POSITIVE_REGULATION_OF_LYMPHOCYTE_DIFFERENTIATION	0.144868	5.89842e-08
GO_ACUTE_INFLAMMATORY_RESPONSE_TO_ANTIGENIC_STIMULUS	0.144867	3.64184e-05
GO_POSITIVE_REGULATION_OF_PHAGOCYTOSIS	0.144667	4.67194e-07
GO_NEGATIVE_REGULATION_OF_CD4_POSITIVE_ALPHA_BETA_T_CELL_ACTIVATION	0.144475	4.19484e-06
GO_CELLULAR_EXTRAVASATION	0.144469	1.58734e-07
GO_HYPERSENSITIVITY	0.144461	0.000658738
GO_REGULATION_OF_MYOBLAST_FUSION	0.144417	1.3323e-05
GO_NEGATIVE_REGULATION_OF_B_CELL_ACTIVATION	0.144279	2.21159e-06
GO_POSITIVE_REGULATION_OF_LYMPHOCYTE_MEDIATED_IMMUNITY	0.144008	2.26173e-12
GO_NUCLEAR_BODY_ORGANIZATION	0.143798	6.32518e-05
GO_NEGATIVE_REGULATION_OF_IMMUNE_RESPONSE	0.143187	2.08799e-08
GO_POSITIVE_REGULATION_OF_REGULATORY_T_CELL_DIFFERENTIATION	0.142917	0.000376728
GO_HIGH_DENSITY_LIPOPROTEIN_PARTICLE_CLEARANCE	0.142836	7.27981e-05
GO_REGULATION_OF_TOLERANCE_INDUCTION	0.142829	9.92206e-05
GO_REGULATION_OF_CYTOKINE_PRODUCTION_INVOLVED_IN_IMMUNE_RESPONSE	0.142637	7.00835e-08
GO_NEGATIVE_REGULATION_OF_INTERLEUKIN_10_PRODUCTION	0.142337	0.000287509
GO_REGULATION_OF_ASPARTIC_TYPE_PEPTIDASE_ACTIVITY	0.142095	4.69054e-05
GO_REGULATION_OF_LYMPHOCYTE_MIGRATION	0.142069	2.99704e-08
GO_REGULATION_OF_TOLL_LIKE_RECEPTOR_4_SIGNALING_PATHWAY	0.141171	5.47293e-06
GO_RESPONSE_TO_MURAMYL_DIPEPTIDE	0.140813	5.77744e-05
GO_B_CELL_DIFFERENTIATION	0.140731	2.54571e-11
GO_MACROPHAGE_ACTIVATION_INVOLVED_IN_IMMUNE_RESPONSE	0.140597	0.000453033
GO_RESPONSE_TO_FUNGUS	0.140493	0.000149197
GO_POSITIVE_REGULATION_OF_CYTOKINE_PRODUCTION	0.140482	5.90557e-10
GO_REGULATION_OF_FIBRINOLYSIS	0.140299	0.00348084
GO_GERMINAL_CENTER_FORMATION	0.140266	0.000455692
GO_POSITIVE_REGULATION_OF_GRANULOCYTE_CHEMOTAXIS	0.140104	2.77349e-06
GO_SINGLE_STRANDED_VIRAL_RNA_REPLICATION_VIA_DOUBLE_STRANDED_DNA_INTERMEDIATE	0.140085	1.08305e-06
GO_REGULATION_OF_LYMPHOCYTE_CHEMOTAXIS	0.140083	1.97621e-05
GO_OLIGOSACCHARIDE_LIPID_INTERMEDIATE_BIOSYNTHETIC_PROCESS	0.139771	0.000122878
GO_POSITIVE_REGULATION_OF_T_CELL_DIFFERENTIATION_IN_THYMUS	0.139724	0.00047652
GO_POSITIVE_REGULATION_OF_MAST_CELL_ACTIVATION_INVOLVED_IN_IMMUNE_RESPONSE	0.139639	0.00102709
GO_MONOCYTE_CHEMOTACTIC_PROTEIN_1_PRODUCTION	0.139279	0.000135794
GO_POSITIVE_REGULATION_OF_LYMPHOCYTE_CHEMOTAXIS	0.138934	0.000292324
GO_REGULATION_OF_SYNCYTIUM_FORMATION_BY_PLASMA_MEMBRANE_FUSION	0.138899	1.40941e-05
GO_LIPOPOLYSACCHARIDE_MEDIATED_SIGNALING_PATHWAY	0.138597	3.97863e-06
GO_POSITIVE_REGULATION_OF_IMMUNE_EFFECTOR_PROCESS	0.138425	1.71631e-10
GO_POSITIVE_REGULATION_OF_RESPONSE_TO_CYTOKINE_STIMULUS	0.138262	2.24667e-09
GO_ACTIVATION_OF_CYSTEINE_TYPE_ENDOPEPTIDASE_ACTIVITY_INVOLVED_IN_APOPTOTIC_PROCESS	0.138243	1.71537e-09
GO_POSITIVE_REGULATION_OF_T_CELL_MEDIATED_IMMUNITY	0.138121	6.5518e-08
GO_ADAPTATION_OF_SIGNALING_PATHWAY	0.138017	8.98484e-05
GO_LEUKOCYTE_ADHESION_TO_VASCULAR_ENDOTHELIAL_CELL	0.137984	8.67788e-07
GO_POSITIVE_REGULATION_OF_DOUBLE_STRAND_BREAK_REPAIR_VIA_HOMOLOGOUS_RECOMBINATION	0.137926	8.99621e-06
GO_POSITIVE_REGULATION_OF_TUMOR_NECROSIS_FACTOR_SUPERFAMILY_CYTOKINE_PRODUCTION	0.137921	3.92421e-06
GO_B_CELL_MEDIATED_IMMUNITY	0.136989	1.95169e-08
GO_REGULATION_OF_RESPONSE_TO_INTERFERON_GAMMA	0.136888	0.00011455
GO_REGULATION_OF_PROTEIN_K63_LINKED_UBIQUITINATION	0.136876	0.00017879
GO_BONE_CELL_DEVELOPMENT	0.136815	3.96935e-06
GO_TUMOR_NECROSIS_FACTOR_SUPERFAMILY_CYTOKINE_PRODUCTION	0.136666	5.72754e-07
GO_LYSOSOME_LOCALIZATION	0.13633	5.04066e-07
GO_POSITIVE_REGULATION_OF_B_CELL_ACTIVATION	0.136259	3.01706e-08
GO_REGULATION_OF_CELLULAR_EXTRAVASATION	0.136186	2.85805e-05
GO_CYTOKINE_PRODUCTION_INVOLVED_IN_INFLAMMATORY_RESPONSE	0.136146	9.72827e-06
GO_POSITIVE_REGULATION_OF_ADAPTIVE_IMMUNE_RESPONSE	0.136012	6.84093e-10
GO_GLUCOSAMINE_CONTAINING_COMPOUND_METABOLIC_PROCESS	0.135908	2.02871e-06
GO_ACTIVATION_OF_JUN_KINASE_ACTIVITY	0.135879	2.84916e-08
GO_POSITIVE_REGULATION_OF_FATTY_ACID_TRANSPORT	0.135831	0.000173016
GO_UDP_N_ACETYLGLUCOSAMINE_BIOSYNTHETIC_PROCESS	0.135821	0.000370955
GO_LYMPHOCYTE_CHEMOTAXIS	0.135669	1.45702e-06
GO_REGULATION_OF_PROGRAMMED_NECROTIC_CELL_DEATH	0.135529	5.21298e-06
GO_CYTOKINE_PRODUCTION_INVOLVED_IN_IMMUNE_RESPONSE	0.135297	5.07258e-08
GO_REGULATION_OF_CHRONIC_INFLAMMATORY_RESPONSE	0.135217	0.0030326
GO_POSITIVE_REGULATION_OF_MYELOID_LEUKOCYTE_MEDIATED_IMMUNITY	0.135173	0.00043387
GO_NUCLEOTIDE_BINDING_DOMAIN_LEUCINE_RICH_REPEAT_CONTAINING_RECEPTOR_SIGNALING_PATHWAY	0.134969	3.27137e-05
GO_HISTAMINE_SECRETION	0.134732	0.00211524
GO_NEGATIVE_REGULATION_OF_TYPE_I_INTERFERON_PRODUCTION	0.134521	3.48131e-07
GO_NEUTROPHIL_MIGRATION	0.134492	1.74354e-05
GO_NEGATIVE_REGULATION_OF_INTERLEUKIN_6_PRODUCTION	0.134171	0.000102252
GO_CELLULAR_RESPONSE_TO_BACTERIAL_LIPOPROTEIN	0.134154	0.00914703
GO_NEGATIVE_REGULATION_OF_INNATE_IMMUNE_RESPONSE	0.134104	3.15187e-06
GO_RESPONSE_TO_TYPE_I_INTERFERON	0.134088	7.12482e-05
GO_TOLL_LIKE_RECEPTOR_3_SIGNALING_PATHWAY	0.133883	0.000195873
GO_REGULATION_OF_PHAGOCYTOSIS	0.133749	7.32326e-07
GO_POSITIVE_REGULATION_OF_MAST_CELL_ACTIVATION	0.133582	0.000565227
GO_RESPONSE_TO_PEPTIDOGLYCAN	0.133127	0.00557296
GO_REGULATION_OF_LEUKOCYTE_ADHESION_TO_VASCULAR_ENDOTHELIAL_CELL	0.132955	0.000178877
GO_POSITIVE_REGULATION_OF_TUMOR_NECROSIS_FACTOR_BIOSYNTHETIC_PROCESS	0.132747	0.000279767
GO_VERY_LOW_DENSITY_LIPOPROTEIN_PARTICLE_ASSEMBLY	0.132534	0.000934752
GO_BRANCHED_CHAIN_AMINO_ACID_TRANSPORT	0.132518	0.000516725
GO_REGULATION_OF_PRODUCTION_OF_MOLECULAR_MEDIATOR_OF_IMMUNE_RESPONSE	0.131985	1.96076e-10
GO_MYD88_INDEPENDENT_TOLL_LIKE_RECEPTOR_SIGNALING_PATHWAY	0.131938	2.68865e-05
GO_DISACCHARIDE_METABOLIC_PROCESS	0.131876	0.00275298
GO_NEGATIVE_REGULATION_OF_LYMPHOCYTE_ACTIVATION	0.131844	5.83076e-08
GO_VASCULAR_ASSOCIATED_SMOOTH_MUSCLE_CELL_APOPTOTIC_PROCESS	0.131816	0.00206154
GO_CD4_POSITIVE_ALPHA_BETA_T_CELL_CYTOKINE_PRODUCTION	0.131056	7.42761e-05
GO_COTRANSLATIONAL_PROTEIN_TARGETING_TO_MEMBRANE	0.131004	0.0189935
GO_POSITIVE_REGULATION_OF_T_HELPER_17_TYPE_IMMUNE_RESPONSE	0.130777	0.0110835
GO_REGULATION_OF_MONOCYTE_CHEMOTAXIS	0.130493	0.000301204
GO_REGULATION_OF_IMMUNE_EFFECTOR_PROCESS	0.130492	2.7757e-10
GO_REGULATION_OF_NECROTIC_CELL_DEATH	0.130427	1.13629e-06
GO_INTERLEUKIN_6_PRODUCTION	0.130394	2.28271e-06
GO_UDP_N_ACETYLGLUCOSAMINE_METABOLIC_PROCESS	0.130142	0.000231194
GO_NEGATIVE_REGULATION_OF_PROTEIN_POLYUBIQUITINATION	0.129528	0.00125754
GO_POSITIVE_REGULATION_OF_MONONUCLEAR_CELL_MIGRATION	0.129518	0.000507767
GO_IMMUNOGLOBULIN_PRODUCTION_INVOLVED_IN_IMMUNOGLOBULIN_MEDIATED_IMMUNE_RESPONSE	0.129481	9.47709e-09
GO_NUCLEAR_TRANSCRIBED_MRNA_CATABOLIC_PROCESS_NONSENSE_MEDIATED_DECAY	0.129183	0.00881813
GO_RESPONSE_TO_INTERFERON_GAMMA	0.129159	3.45121e-06
GO_POSITIVE_REGULATION_OF_INTERLEUKIN_6_PRODUCTION	0.128978	2.57943e-05
GO_NUCLEOTIDE_BINDING_OLIGOMERIZATION_DOMAIN_CONTAINING_2_SIGNALING_PATHWAY	0.128887	0.00164545
GO_DEFENSE_RESPONSE_TO_GRAM_POSITIVE_BACTERIUM	0.128867	1.72175e-05
GO_POSITIVE_REGULATION_OF_TYPE_I_INTERFERON_PRODUCTION	0.128634	2.52615e-07
GO_TYPE_I_INTERFERON_PRODUCTION	0.12861	6.12428e-09
GO_INTERFERON_BETA_PRODUCTION	0.128191	5.60956e-09
GO_SOMATIC_DIVERSIFICATION_OF_IMMUNE_RECEPTORS	0.12806	6.35958e-11
GO_REGULATION_OF_LIPOPOLYSACCHARIDE_MEDIATED_SIGNALING_PATHWAY	0.127977	3.46929e-05
GO_NEGATIVE_REGULATION_OF_CYTOKINE_BIOSYNTHETIC_PROCESS	0.127967	0.000239577
GO_THYMOCYTE_APOPTOTIC_PROCESS	0.127911	2.17553e-05
GO_HETEROTYPIC_CELL_CELL_ADHESION	0.127863	1.19962e-09
GO_POSITIVE_REGULATION_OF_LEUKOCYTE_APOPTOTIC_PROCESS	0.127815	2.44955e-06
GO_ANTIGEN_PROCESSING_AND_PRESENTATION_OF_EXOGENOUS_PEPTIDE_ANTIGEN_VIA_MHC_CLASS_I	0.12766	0.00087299
GO_REGULATION_OF_FC_RECEPTOR_MEDIATED_STIMULATORY_SIGNALING_PATHWAY	0.127531	0.000429372
GO_NEGATIVE_REGULATION_OF_HUMORAL_IMMUNE_RESPONSE	0.127229	0.0039157
GO_POSITIVE_REGULATION_OF_ENDOTHELIAL_CELL_APOPTOTIC_PROCESS	0.127208	8.70456e-05
GO_FOREBRAIN_NEURON_FATE_COMMITMENT	0.126853	0.0247706
GO_DNA_DEAMINATION	0.126791	0.00139429
GO_POSITIVE_REGULATION_OF_TRIGLYCERIDE_LIPASE_ACTIVITY	0.12673	0.00826531
GO_REGULATION_OF_B_CELL_APOPTOTIC_PROCESS	0.126629	0.000388299
GO_ENDOPLASMIC_RETICULUM_TO_CYTOSOL_TRANSPORT	0.12634	0.00026508
GO_REGULATION_OF_ACUTE_INFLAMMATORY_RESPONSE_TO_ANTIGENIC_STIMULUS	0.126299	0.000536219
GO_PRODUCTION_OF_MOLECULAR_MEDIATOR_OF_IMMUNE_RESPONSE	0.126245	1.26899e-10
GO_IMMUNOGLOBULIN_PRODUCTION	0.125745	5.55957e-10
GO_NEGATIVE_REGULATION_OF_IMMUNE_EFFECTOR_PROCESS	0.125578	1.97205e-07
GO_POSITIVE_REGULATION_OF_DEFENSE_RESPONSE_TO_VIRUS_BY_HOST	0.125571	0.000188131
GO_AMINO_SUGAR_BIOSYNTHETIC_PROCESS	0.125523	0.000924403
GO_ACTIVATION_OF_JNKK_ACTIVITY	0.125008	0.000553818
GO_REGULATION_OF_BONE_DEVELOPMENT	0.124703	1.39182e-05
GO_POSITIVE_REGULATION_OF_TYPE_I_INTERFERON_MEDIATED_SIGNALING_PATHWAY	0.124668	0.000122025
GO_MEMBRANE_INVAGINATION	0.124493	1.11136e-05
GO_POSITIVE_REGULATION_OF_MHC_CLASS_II_BIOSYNTHETIC_PROCESS	0.124356	0.004077
GO_REGULATION_OF_LEUKOCYTE_DIFFERENTIATION	0.124195	4.28308e-08
GO_HUMORAL_IMMUNE_RESPONSE	0.123613	6.00436e-07
GO_MATURATION_OF_SSU_RRNA_FROM_TRICISTRONIC_RRNA_TRANSCRIPT_SSU_RRNA_5_8S_RRNA_LSU_RRNA	0.123604	0.00151226
GO_REGULATION_OF_TRANSPOSITION	0.123256	0.000252555
GO_REGULATION_OF_RESPONSE_TO_TUMOR_CELL	0.123169	0.000171289
GO_MHC_CLASS_II_BIOSYNTHETIC_PROCESS	0.123141	0.00433472
GO_REGULATION_OF_IMMUNOGLOBULIN_PRODUCTION	0.122486	1.20289e-08
GO_ACTIN_FILAMENT_SEVERING	0.122396	0.000823369
GO_CELLULAR_ANION_HOMEOSTASIS	0.122355	0.00167308
GO_PHAGOLYSOSOME_ASSEMBLY	0.122334	0.0002023
GO_SPHINGOSINE_1_PHOSPHATE_RECEPTOR_SIGNALING_PATHWAY	0.122157	0.00309638
GO_ESTABLISHMENT_OF_PROTEIN_LOCALIZATION_TO_ENDOPLASMIC_RETICULUM	0.122108	0.0186129
GO_REGULATION_OF_B_CELL_MEDIATED_IMMUNITY	0.121759	1.20372e-07
GO_CHEMOKINE_SECRETION	0.121718	0.0127444
GO_POSITIVE_REGULATION_OF_LEUKOCYTE_CHEMOTAXIS	0.121682	2.65323e-06
GO_POSITIVE_REGULATION_OF_CHEMOKINE_SECRETION	0.121471	0.012388
GO_ACUTE_PHASE_RESPONSE	0.121383	0.000563619
GO_NEGATIVE_REGULATION_OF_NEUROINFLAMMATORY_RESPONSE	0.121012	0.00211195
GO_PROTEIN_AUTO_ADP_RIBOSYLATION	0.12101	0.000896994
GO_TOLL_LIKE_RECEPTOR_SIGNALING_PATHWAY	0.12083	1.33161e-06
GO_NEGATIVE_REGULATION_OF_ACTIVATED_T_CELL_PROLIFERATION	0.120218	3.181e-05
GO_IMMUNE_RESPONSE_TO_TUMOR_CELL	0.120176	5.73018e-05
GO_POSITIVE_REGULATION_OF_INTERLEUKIN_8_PRODUCTION	0.119695	0.000338175
GO_NEGATIVE_REGULATION_OF_B_CELL_MEDIATED_IMMUNITY	0.119443	0.00290806
GO_NEGATIVE_REGULATION_OF_T_CELL_DIFFERENTIATION	0.119414	4.30191e-05
GO_PLASMA_LIPOPROTEIN_PARTICLE_CLEARANCE	0.119106	2.25852e-05
GO_MALE_MEIOSIS_I	0.118982	0.000711913
GO_POSITIVE_REGULATION_OF_INTERFERON_BETA_PRODUCTION	0.118905	1.04503e-05
GO_LEUKOCYTE_CHEMOTAXIS	0.11865	8.62427e-06
GO_DEFENSE_RESPONSE_TO_BACTERIUM	0.118347	8.04839e-07
GO_INTERFERON_ALPHA_PRODUCTION	0.11707	0.00040716
GO_POSITIVE_REGULATION_OF_BONE_RESORPTION	0.117047	0.00033095
GO_GDP_METABOLIC_PROCESS	0.116804	0.00166369
GO_POSITIVE_REGULATION_OF_MACROPHAGE_ACTIVATION	0.116512	0.00313052
GO_REGULATION_OF_DNA_CATABOLIC_PROCESS	0.116506	0.000608962
GO_PROGRAMMED_NECROTIC_CELL_DEATH	0.116322	1.23392e-05
GO_REGULATION_OF_CELL_CELL_ADHESION	0.116184	9.60792e-09
GO_ANTIGEN_PROCESSING_AND_PRESENTATION	0.116152	2.42061e-05
GO_POSITIVE_REGULATION_OF_B_CELL_MEDIATED_IMMUNITY	0.116132	1.56734e-06
GO_POSITIVE_REGULATION_OF_ISOTYPE_SWITCHING	0.116012	1.13744e-05
GO_PHAGOCYTOSIS	0.1159	1.03877e-05
GO_NEUTROPHIL_CHEMOTAXIS	0.115756	0.000199383
GO_NEGATIVE_REGULATION_OF_PROTEIN_TYROSINE_KINASE_ACTIVITY	0.115557	0.00016516
GO_REGULATION_OF_TUMOR_NECROSIS_FACTOR_MEDIATED_SIGNALING_PATHWAY	0.11554	4.76699e-07
GO_PODOSOME_ASSEMBLY	0.115508	0.00124795
GO_CELLULAR_COMPONENT_DISASSEMBLY_INVOLVED_IN_EXECUTION_PHASE_OF_APOPTOSIS	0.115188	7.8402e-07
GO_NEGATIVE_REGULATION_OF_TYROSINE_PHOSPHORYLATION_OF_STAT_PROTEIN	0.11506	0.00146955
GO_MEGAKARYOCYTE_DEVELOPMENT	0.115001	0.000175398
GO_REGULATION_OF_PROSTAGLANDIN_SECRETION	0.114776	0.00497402
GO_NEGATIVE_REGULATION_OF_CELL_ACTIVATION	0.114632	1.36249e-06
GO_NECROTIC_CELL_DEATH	0.114561	2.2726e-06
GO_POSITIVE_REGULATION_OF_LEUKOCYTE_DIFFERENTIATION	0.114414	8.53979e-06
GO_MULTI_ORGANISM_CELLULAR_PROCESS	0.114222	0.00036796
GO_NEGATIVE_REGULATION_OF_CELL_ADHESION_MEDIATED_BY_INTEGRIN	0.114193	0.0101743
GO_REGULATION_OF_PLASMINOGEN_ACTIVATION	0.11417	0.00710306
GO_REGULATION_OF_SUPEROXIDE_ANION_GENERATION	0.114122	0.0122758
GO_FC_RECEPTOR_MEDIATED_STIMULATORY_SIGNALING_PATHWAY	0.114113	0.000323271
GO_PROTEASOMAL_UBIQUITIN_INDEPENDENT_PROTEIN_CATABOLIC_PROCESS	0.114019	0.0225258
GO_REGULATION_OF_INNATE_IMMUNE_RESPONSE	0.113769	1.6746e-06
GO_RESPONSE_TO_INTERFERON_ALPHA	0.113763	0.00105131
GO_XENOBIOTIC_TRANSPORT	0.113723	1.55341e-05
GO_RESPONSE_TO_INTERLEUKIN_12	0.113467	0.00103953
GO_GRANULOCYTE_MIGRATION	0.113453	0.000140395
GO_REGULATION_OF_NEUTROPHIL_CHEMOTAXIS	0.113452	5.52194e-05
GO_PYRIMIDINE_CONTAINING_COMPOUND_SALVAGE	0.113427	0.00071844
GO_SOMATIC_RECOMBINATION_OF_IMMUNOGLOBULIN_GENE_SEGMENTS	0.113409	1.78335e-07
GO_REGULATION_OF_LIPOPROTEIN_PARTICLE_CLEARANCE	0.11338	0.000909799
GO_REGULATION_OF_ISOTYPE_SWITCHING	0.113322	9.50875e-07
GO_RESPONSE_TO_ATP	0.11275	1.18075e-06
GO_PROTEIN_HYDROXYLATION	0.112662	0.00135634
GO_POSITIVE_REGULATION_OF_IMMUNOGLOBULIN_PRODUCTION	0.112649	1.41793e-06
GO_MALE_SEX_DETERMINATION	0.11256	0.00140223
GO_NUCLEOTIDE_SUGAR_BIOSYNTHETIC_PROCESS	0.112013	0.000173517
GO_INTERLEUKIN_8_PRODUCTION	0.111962	0.000630027
GO_NEGATIVE_REGULATION_OF_LEUKOCYTE_CELL_CELL_ADHESION	0.11171	7.62814e-07
GO_N_ACETYLGLUCOSAMINE_METABOLIC_PROCESS	0.111682	0.000125438
GO_ANTIGEN_PROCESSING_AND_PRESENTATION_OF_PEPTIDE_OR_POLYSACCHARIDE_ANTIGEN_VIA_MHC_CLASS_II	0.111636	5.00364e-06
GO_ANTIGEN_PROCESSING_AND_PRESENTATION_OF_PEPTIDE_ANTIGEN	0.111468	4.97639e-05
GO_RESPONSE_TO_CHEMOKINE	0.111437	7.07037e-05
GO_GRANULOCYTE_MACROPHAGE_COLONY_STIMULATING_FACTOR_PRODUCTION	0.111352	0.00499823
GO_PEPTIDYL_TYROSINE_AUTOPHOSPHORYLATION	0.111283	7.63775e-06
GO_POSITIVE_REGULATION_OF_PRODUCTION_OF_MOLECULAR_MEDIATOR_OF_IMMUNE_RESPONSE	0.111261	1.04571e-07
GO_REGULATION_OF_APOPTOTIC_CELL_CLEARANCE	0.111221	0.0069347
GO_ANTIGEN_PROCESSING_AND_PRESENTATION_OF_ENDOGENOUS_ANTIGEN	0.111056	0.00359248
GO_POSITIVE_REGULATION_OF_MICROGLIAL_CELL_ACTIVATION	0.110864	0.0328979
GO_REGULATION_OF_HUMORAL_IMMUNE_RESPONSE_MEDIATED_BY_CIRCULATING_IMMUNOGLOBULIN	0.110642	0.0205375
GO_LEUKOCYTE_HOMEOSTASIS	0.110611	2.44187e-06
GO_ARF_PROTEIN_SIGNAL_TRANSDUCTION	0.110144	5.76437e-05
GO_POSITIVE_REGULATION_OF_ATP_BIOSYNTHETIC_PROCESS	0.109464	0.0048205
GO_REGULATION_OF_CELL_ADHESION_MEDIATED_BY_INTEGRIN	0.109446	1.01192e-05
GO_CYTOKINE_METABOLIC_PROCESS	0.108749	0.000127609
GO_STORE_OPERATED_CALCIUM_ENTRY	0.1086	0.000125267
GO_PATTERN_RECOGNITION_RECEPTOR_SIGNALING_PATHWAY	0.108435	1.56349e-06
GO_APOPTOTIC_DNA_FRAGMENTATION	0.108107	1.02217e-05
GO_REGULATION_OF_TYPE_I_INTERFERON_MEDIATED_SIGNALING_PATHWAY	0.108105	3.64339e-05
GO_REGULATION_OF_INFLAMMATORY_RESPONSE_TO_ANTIGENIC_STIMULUS	0.108064	0.00162989
GO_POSITIVE_REGULATION_OF_RUFFLE_ASSEMBLY	0.10804	0.000430136
GO_FC_RECEPTOR_SIGNALING_PATHWAY	0.107722	0.000208673
GO_ARGININE_TRANSPORT	0.107593	0.00358647
GO_DEFENSE_RESPONSE_TO_FUNGUS	0.107305	0.0048508
GO_NEGATIVE_REGULATION_OF_DNA_REPAIR	0.107241	5.79303e-05
GO_RESPONSE_TO_VIRUS	0.106975	2.52458e-07
GO_PROTEIN_MATURATION_BY_IRON_SULFUR_CLUSTER_TRANSFER	0.106854	0.00797178
GO_PROTEIN_N_LINKED_GLYCOSYLATION	0.106823	0.000436299
GO_TRANSPOSITION	0.106728	0.000781499
GO_VITAMIN_D_BIOSYNTHETIC_PROCESS	0.106709	0.0135334
GO_POSITIVE_REGULATION_OF_CARDIAC_MUSCLE_CELL_DIFFERENTIATION	0.106605	0.00013597
GO_NEGATIVE_REGULATION_OF_TYPE_2_IMMUNE_RESPONSE	0.106466	0.00719274
GO_REGULATION_OF_LEUKOCYTE_CHEMOTAXIS	0.106273	1.01503e-05
GO_PROTEIN_FOLDING_IN_ENDOPLASMIC_RETICULUM	0.106236	0.0568978
GO_RESPONSE_TO_OXYGEN_GLUCOSE_DEPRIVATION	0.106147	0.00799219
GO_REGULATION_OF_TOLL_LIKE_RECEPTOR_SIGNALING_PATHWAY	0.106009	4.02146e-06
GO_POSITIVE_REGULATION_OF_NF_KAPPAB_TRANSCRIPTION_FACTOR_ACTIVITY	0.105964	6.30196e-09
GO_POSITIVE_REGULATION_OF_LEUKOCYTE_MIGRATION	0.105693	3.05942e-05
GO_ANTIGEN_PROCESSING_AND_PRESENTATION_OF_PEPTIDE_ANTIGEN_VIA_MHC_CLASS_I	0.105638	0.00155681
GO_AMINO_SUGAR_METABOLIC_PROCESS	0.105569	5.44036e-05
GO_MATURE_B_CELL_DIFFERENTIATION	0.105401	0.000932721
GO_NEGATIVE_REGULATION_OF_INTERLEUKIN_2_PRODUCTION	0.105152	0.000201787
GO_RESPONSE_TO_GAMMA_RADIATION	0.105144	8.72392e-06
GO_POSITIVE_REGULATION_OF_GLIAL_CELL_MIGRATION	0.105141	0.0146617
GO_IMP_BIOSYNTHETIC_PROCESS	0.105099	0.0291881
GO_MYELOID_LEUKOCYTE_MIGRATION	0.105019	0.000105146
GO_POSITIVE_REGULATION_OF_INFLAMMATORY_RESPONSE	0.10485	3.00744e-05
GO_PRE_MIRNA_PROCESSING	0.104839	0.00624316
GO_SEQUESTERING_OF_METAL_ION	0.104764	0.0113948
GO_PROSTAGLANDIN_TRANSPORT	0.104656	0.000739706
GO_REGULATION_OF_ACUTE_INFLAMMATORY_RESPONSE	0.104322	0.000576481
GO_SOMATIC_DIVERSIFICATION_OF_IMMUNOGLOBULINS	0.104282	2.66629e-07
GO_NEGATIVE_REGULATION_OF_PEPTIDYL_TYROSINE_PHOSPHORYLATION	0.104277	2.29072e-05
GO_NEGATIVE_REGULATION_OF_MACROAUTOPHAGY	0.104122	0.000110773
GO_PHOSPHATIDYLINOSITOL_3_PHOSPHATE_BIOSYNTHETIC_PROCESS	0.104076	0.00478825
GO_POSITIVE_REGULATION_OF_TISSUE_REMODELING	0.104029	7.92997e-05
GO_POSITIVE_REGULATION_OF_LAMELLIPODIUM_ASSEMBLY	0.103983	0.000190075
GO_NEGATIVE_REGULATION_OF_RESPONSE_TO_BIOTIC_STIMULUS	0.103944	2.09954e-05
GO_NEGATIVE_REGULATION_OF_ALPHA_BETA_T_CELL_PROLIFERATION	0.103772	0.00657103
GO_REGULATION_OF_TRIGLYCERIDE_CATABOLIC_PROCESS	0.103707	0.0141757
GO_CELLULAR_RESPONSE_TO_MOLECULE_OF_BACTERIAL_ORIGIN	0.103584	0.000108974
GO_POSITIVE_REGULATION_OF_TRANSCRIPTION_OF_NUCLEOLAR_LARGE_RRNA_BY_RNA_POLYMERASE_I	0.103533	0.0146163
GO_REGULATION_OF_RESPONSE_TO_CYTOKINE_STIMULUS	0.103409	7.90659e-07
GO_POSITIVE_REGULATION_OF_VASCULAR_ENDOTHELIAL_CELL_PROLIFERATION	0.1031	0.000454639
GO_B_CELL_ACTIVATION_INVOLVED_IN_IMMUNE_RESPONSE	0.102925	9.88145e-07
GO_ANTIMICROBIAL_HUMORAL_IMMUNE_RESPONSE_MEDIATED_BY_ANTIMICROBIAL_PEPTIDE	0.102712	0.000543897
GO_TUMOR_NECROSIS_FACTOR_MEDIATED_SIGNALING_PATHWAY	0.102707	2.44263e-05
GO_REGULATION_OF_TOLL_LIKE_RECEPTOR_9_SIGNALING_PATHWAY	0.102277	0.015317
GO_PYRIMIDINE_NUCLEOSIDE_CATABOLIC_PROCESS	0.102234	0.00250515
GO_MAINTENANCE_OF_CELL_POLARITY	0.102186	0.00180487
GO_REGULATION_OF_RESPONSE_TO_BIOTIC_STIMULUS	0.102035	1.07693e-06
GO_REGULATION_OF_MEMBRANE_INVAGINATION	0.101975	0.000729857
GO_REGULATION_OF_THYMOCYTE_APOPTOTIC_PROCESS	0.101899	0.00175487
GO_ACTIVATED_T_CELL_PROLIFERATION	0.10176	4.39687e-05
GO_NEGATIVE_REGULATION_OF_TOLL_LIKE_RECEPTOR_SIGNALING_PATHWAY	0.101613	0.000196834
GO_CELL_CHEMOTAXIS	0.101532	3.58905e-05
GO_RIBOSOMAL_LARGE_SUBUNIT_ASSEMBLY	0.10139	0.0208556
GO_MONOCYTE_CHEMOTAXIS	0.101361	0.00199433
GO_GLUCOSE_6_PHOSPHATE_METABOLIC_PROCESS	0.100646	0.00201671
GO_PEPTIDYL_LYSINE_MONOMETHYLATION	0.100639	0.00679353
GO_POSITIVE_REGULATION_OF_RESPONSE_TO_BIOTIC_STIMULUS	0.100553	1.35683e-05
GO_REGULATION_OF_TRANSCRIPTION_OF_NUCLEOLAR_LARGE_RRNA_BY_RNA_POLYMERASE_I	0.100129	0.00926579
GO_REGULATION_OF_PLATELET_ACTIVATION	0.0998844	0.00298269
GO_REGULATION_OF_CELLULAR_AMINO_ACID_METABOLIC_PROCESS	0.0997874	0.0154055
GO_GLYCOLYTIC_PROCESS_THROUGH_FRUCTOSE_6_PHOSPHATE	0.0997104	0.00723516
GO_INNATE_IMMUNE_RESPONSE_IN_MUCOSA	0.0997079	0.0437403
GO_POSITIVE_REGULATION_OF_CILIUM_MOVEMENT	0.0997064	0.0377003
GO_SPHINGOLIPID_MEDIATED_SIGNALING_PATHWAY	0.0996694	0.00562875
GO_REGULATION_OF_T_CELL_DIFFERENTIATION_IN_THYMUS	0.099663	0.0002525
GO_MAST_CELL_MIGRATION	0.0996273	0.0138584
GO_PROTEIN_CONTAINING_COMPLEX_REMODELING	0.0996094	0.000642382
GO_PYRIMIDINE_NUCLEOSIDE_BIOSYNTHETIC_PROCESS	0.0995934	0.00068068
GO_CELL_JUNCTION_DISASSEMBLY	0.0994895	0.00516356
GO_POSITIVE_REGULATION_OF_CYTOKINE_PRODUCTION_INVOLVED_IN_IMMUNE_RESPONSE	0.099485	0.00022053
GO_AZOLE_TRANSMEMBRANE_TRANSPORT	0.0992807	0.0165865
GO_ACTIVATION_OF_NF_KAPPAB_INDUCING_KINASE_ACTIVITY	0.0992374	0.00264541
GO_REGULATION_OF_MACROPHAGE_ACTIVATION	0.099188	0.000385482
GO_POSITIVE_REGULATION_OF_CELL_ADHESION_MEDIATED_BY_INTEGRIN	0.0991376	0.00149613
GO_POSITIVE_REGULATION_OF_KERATINOCYTE_DIFFERENTIATION	0.0989842	0.00180204
GO_FC_EPSILON_RECEPTOR_SIGNALING_PATHWAY	0.0988768	0.000657885
GO_REGULATION_OF_RECEPTOR_CATABOLIC_PROCESS	0.0988459	0.0110606
GO_POSITIVE_REGULATION_OF_ACUTE_INFLAMMATORY_RESPONSE	0.0987598	0.0054766
GO_RESPONSE_TO_COBALT_ION	0.0986452	0.00646188
GO_PROTEIN_LOCALIZATION_TO_NUCLEOLUS	0.0984515	0.0248347
GO_POSITIVE_REGULATION_OF_PROTEIN_LOCALIZATION_TO_CELL_SURFACE	0.0983941	0.00102602
GO_ACUTE_INFLAMMATORY_RESPONSE	0.0983063	0.000352458
GO_INTERMEMBRANE_LIPID_TRANSFER	0.0983049	7.9192e-06
GO_CELLULAR_RESPONSE_TO_INTERFERON_BETA	0.0981917	0.0033071
GO_POSITIVE_REGULATION_OF_ACTIN_NUCLEATION	0.0980423	0.00385189
GO_POSITIVE_REGULATION_OF_INNATE_IMMUNE_RESPONSE	0.0979813	8.62729e-05
GO_POSITIVE_REGULATION_OF_CALCIUM_MEDIATED_SIGNALING	0.0979812	5.59996e-05
GO_CELLULAR_RESPONSE_TO_BIOTIC_STIMULUS	0.0979129	0.000110262
GO_REGULATION_OF_RECEPTOR_RECYCLING	0.0975469	0.000689019
GO_DNA_LIGATION	0.097491	0.00470581
GO_MATURATION_OF_LSU_RRNA_FROM_TRICISTRONIC_RRNA_TRANSCRIPT_SSU_RRNA_5_8S_RRNA_LSU_RRNA	0.0974408	0.0493585
GO_RRNA_CONTAINING_RIBONUCLEOPROTEIN_COMPLEX_EXPORT_FROM_NUCLEUS	0.0972252	0.0396168
GO_CHLORIDE_ION_HOMEOSTASIS	0.0970954	0.0106013
GO_CELLULAR_RESPONSE_TO_ATP	0.0969811	0.00131085
GO_PROTEIN_LOCALIZATION_TO_ENDOPLASMIC_RETICULUM	0.0968554	0.0344493
GO_PROTEIN_KINASE_C_ACTIVATING_G_PROTEIN_COUPLED_RECEPTOR_SIGNALING_PATHWAY	0.0968205	0.00161
GO_INFLAMMATORY_CELL_APOPTOTIC_PROCESS	0.0967279	0.000896199
GO_DENDRITIC_CELL_CYTOKINE_PRODUCTION	0.0964768	0.00775067
GO_NEGATIVE_REGULATION_OF_IMMUNOGLOBULIN_PRODUCTION	0.0963866	0.00379036
GO_POSITIVE_REGULATION_OF_NIK_NF_KAPPAB_SIGNALING	0.0960024	1.59522e-05
GO_REGULATION_OF_HUMORAL_IMMUNE_RESPONSE	0.0959607	0.00411153
GO_REGULATION_OF_EXECUTION_PHASE_OF_APOPTOSIS	0.095851	0.000152883
GO_REGULATION_OF_DEOXYRIBONUCLEASE_ACTIVITY	0.0956422	0.00779675
GO_LEUKOCYTE_ACTIVATION_INVOLVED_IN_INFLAMMATORY_RESPONSE	0.0955928	0.00653539
GO_REVERSIBLE_DIFFERENTIATION	0.0955192	0.0356202
GO_POSITIVE_REGULATION_OF_DEFENSE_RESPONSE_TO_BACTERIUM	0.09545	0.0223579
GO_PROTEIN_LOCALIZATION_TO_EARLY_ENDOSOME	0.0953811	0.00934937
GO_RETINA_VASCULATURE_DEVELOPMENT_IN_CAMERA_TYPE_EYE	0.0950767	0.0172095
GO_OXYGEN_TRANSPORT	0.0950692	0.0835101
GO_POSITIVE_REGULATION_OF_DEFENSE_RESPONSE	0.0950669	1.23509e-05
GO_ENDOPLASMIC_RETICULUM_MANNOSE_TRIMMING	0.0950481	0.00419751
GO_RECEPTOR_RECYCLING	0.0949456	0.000202411
GO_POSTTRANSLATIONAL_PROTEIN_TARGETING_TO_ENDOPLASMIC_RETICULUM_MEMBRANE	0.0948897	0.0362527
GO_REGULATION_OF_LEUKOCYTE_MIGRATION	0.0948031	7.3631e-05
GO_COMPLEMENT_ACTIVATION	0.0947456	0.0058366
GO_POSITIVE_REGULATION_OF_INTERFERON_ALPHA_PRODUCTION	0.0947291	0.00894863
GO_OLIGOSACCHARIDE_CATABOLIC_PROCESS	0.0946921	0.0111237
GO_REGULATION_OF_VASCULAR_WOUND_HEALING	0.0946275	0.0413191
GO_REGULATION_OF_CYSTEINE_TYPE_ENDOPEPTIDASE_ACTIVITY	0.0944661	1.91665e-07
GO_NIK_NF_KAPPAB_SIGNALING	0.0942763	0.00043695
GO_NEGATIVE_REGULATION_OF_CELL_CELL_ADHESION	0.0942399	8.3612e-06
GO_CYTOKINE_SECRETION	0.0940232	0.00154263
GO_NEGATIVE_REGULATION_OF_NF_KAPPAB_TRANSCRIPTION_FACTOR_ACTIVITY	0.0939724	5.49546e-06
GO_REGULATION_OF_GRANULOCYTE_DIFFERENTIATION	0.093875	0.0129924
GO_POSITIVE_REGULATION_OF_ENDOPLASMIC_RETICULUM_UNFOLDED_PROTEIN_RESPONSE	0.0937941	0.00754935
GO_POSITIVE_REGULATION_OF_CYSTEINE_TYPE_ENDOPEPTIDASE_ACTIVITY	0.0936448	1.75299e-06
GO_HISTONE_H4_K20_METHYLATION	0.0934826	0.0210796
GO_POSITIVE_REGULATION_OF_ACTIVATED_T_CELL_PROLIFERATION	0.0933982	0.00236147
GO_NEGATIVE_REGULATION_OF_MACROPHAGE_MIGRATION	0.0933468	0.00800333
GO_POSITIVE_REGULATION_OF_UBIQUITIN_PROTEIN_LIGASE_ACTIVITY	0.0932474	0.00452423
GO_NEGATIVE_REGULATION_OF_CYTOKINE_PRODUCTION	0.0931681	5.56673e-05
GO_POSITIVE_REGULATION_OF_CHROMATIN_ASSEMBLY_OR_DISASSEMBLY	0.0931634	0.0125136
GO_POSITIVE_REGULATION_OF_DNA_RECOMBINATION	0.0931602	1.34837e-05
GO_POSITIVE_REGULATION_OF_JUN_KINASE_ACTIVITY	0.0929899	1.01496e-07
GO_ANTIGEN_PROCESSING_AND_PRESENTATION_OF_ENDOGENOUS_PEPTIDE_ANTIGEN	0.0929386	0.0206854
GO_POLYAMINE_METABOLIC_PROCESS	0.0929007	0.00763536
GO_PEPTIDYL_ASPARAGINE_MODIFICATION	0.0928363	0.0178298
GO_REGULATION_OF_AUTOPHAGOSOME_MATURATION	0.0928317	0.0198606
GO_GROWTH_HORMONE_RECEPTOR_SIGNALING_PATHWAY_VIA_JAK_STAT	0.0926731	0.0281768
GO_NEGATIVE_REGULATION_OF_LYMPHOCYTE_DIFFERENTIATION	0.0926405	0.000891388
GO_POSITIVE_REGULATION_OF_MEMBRANE_PROTEIN_ECTODOMAIN_PROTEOLYSIS	0.092518	0.00914027
GO_DEFENSE_RESPONSE_TO_VIRUS	0.0925052	3.9727e-05
GO_RESPONSE_TO_VITAMIN_D	0.0924337	0.000491057
GO_REGULATION_OF_DEFENSE_RESPONSE_TO_VIRUS_BY_HOST	0.0922637	0.00174634
GO_GRANULOCYTE_CHEMOTAXIS	0.0922082	0.00152334
GO_NEGATIVE_REGULATION_OF_PATHWAY_RESTRICTED_SMAD_PROTEIN_PHOSPHORYLATION	0.0920534	0.0263641
GO_REGULATION_OF_PLASMA_LIPOPROTEIN_PARTICLE_LEVELS	0.092053	0.00017821
GO_PROGRAMMED_CELL_DEATH_INVOLVED_IN_CELL_DEVELOPMENT	0.0920319	0.00295914
GO_NEGATIVE_REGULATION_OF_LEUKOCYTE_PROLIFERATION	0.0919216	0.000398097
GO_HYALURONAN_CATABOLIC_PROCESS	0.0918015	0.0156063
GO_FLAVONOID_METABOLIC_PROCESS	0.0917841	0.0941479
GO_NEGATIVE_REGULATION_OF_GLYCOPROTEIN_METABOLIC_PROCESS	0.0917429	0.00930978
GO_REGULATION_OF_RETROGRADE_PROTEIN_TRANSPORT_ER_TO_CYTOSOL	0.0916414	0.0182366
GO_CELL_ADHESION_MEDIATED_BY_INTEGRIN	0.0914736	0.000134728
GO_ACROSOME_ASSEMBLY	0.0914065	0.00824117
GO_HEPATOCYTE_APOPTOTIC_PROCESS	0.0911222	0.00973542
GO_HUMORAL_IMMUNE_RESPONSE_MEDIATED_BY_CIRCULATING_IMMUNOGLOBULIN	0.0911195	0.00828073
GO_GTP_BIOSYNTHETIC_PROCESS	0.0906295	0.0218953
GO_REGULATION_OF_PATTERN_RECOGNITION_RECEPTOR_SIGNALING_PATHWAY	0.0905508	2.87752e-06
GO_PROTEIN_LIPID_COMPLEX_ASSEMBLY	0.0903004	0.0015903
GO_MORPHOGENESIS_OF_AN_ENDOTHELIUM	0.0902417	0.00991823
GO_BONE_RESORPTION	0.0901865	0.000132235
GO_POSITIVE_REGULATION_OF_CELL_ADHESION	0.0901349	7.67409e-06
GO_REGULATION_OF_MAMMARY_GLAND_EPITHELIAL_CELL_PROLIFERATION	0.0899051	0.00315033
GO_REGULATION_OF_NATURAL_KILLER_CELL_DIFFERENTIATION	0.0898532	0.0189038
GO_POLYAMINE_BIOSYNTHETIC_PROCESS	0.0898407	0.0248883
GO_NEGATIVE_REGULATION_OF_CYSTEINE_TYPE_ENDOPEPTIDASE_ACTIVITY	0.0897825	2.73004e-05
GO_NEGATIVE_REGULATION_OF_CILIUM_ASSEMBLY	0.0897264	0.0156279
GO_L_ARGININE_TRANSPORT	0.0897162	0.036553
GO_NEGATIVE_REGULATION_OF_PROTEIN_MATURATION	0.0896636	0.000610429
GO_REGULATION_OF_PLATELET_AGGREGATION	0.089533	0.0045075
GO_INTERLEUKIN_6_MEDIATED_SIGNALING_PATHWAY	0.089325	0.00636336
GO_NEGATIVE_REGULATION_OF_VIRAL_LIFE_CYCLE	0.089324	0.00107247
GO_CHEMOKINE_PRODUCTION	0.0891955	0.000535844
GO_NEGATIVE_REGULATION_OF_INTERFERON_BETA_PRODUCTION	0.0891147	0.00490998
GO_POSITIVE_REGULATION_OF_CHEMOKINE_PRODUCTION	0.0887998	0.00167317
GO_HIGH_DENSITY_LIPOPROTEIN_PARTICLE_ASSEMBLY	0.088786	0.0114929
GO_CDC42_PROTEIN_SIGNAL_TRANSDUCTION	0.0887687	0.0156661
GO_BRANCHING_INVOLVED_IN_BLOOD_VESSEL_MORPHOGENESIS	0.08873	0.00151967
GO_NUCLEOLAR_LARGE_RRNA_TRANSCRIPTION_BY_RNA_POLYMERASE_I	0.0887203	0.0122921
GO_RESPONSE_TO_BACTERIAL_LIPOPROTEIN	0.0886593	0.0670314
GO_INFLAMMATORY_RESPONSE_TO_ANTIGENIC_STIMULUS	0.0886552	0.00100177
GO_NEGATIVE_REGULATION_OF_BONE_MINERALIZATION	0.0886006	0.00789371
GO_LOW_DENSITY_LIPOPROTEIN_PARTICLE_RECEPTOR_CATABOLIC_PROCESS	0.0885654	0.0279546
GO_MDA_5_SIGNALING_PATHWAY	0.088474	0.0334462
GO_LOW_DENSITY_LIPOPROTEIN_RECEPTOR_PARTICLE_METABOLIC_PROCESS	0.0884051	0.0204408
GO_NEGATIVE_REGULATION_OF_VIRAL_GENOME_REPLICATION	0.0883778	0.00318324
GO_ZINC_ION_HOMEOSTASIS	0.0883307	0.00480412
GO_RIBOSOMAL_SMALL_SUBUNIT_BIOGENESIS	0.0883221	0.0190632
GO_B_CELL_APOPTOTIC_PROCESS	0.0882672	0.00288197
GO_MACROPHAGE_ACTIVATION	0.0880623	0.00246288
GO_NEGATIVE_REGULATION_OF_EXTRINSIC_APOPTOTIC_SIGNALING_PATHWAY_VIA_DEATH_DOMAIN_RECEPTORS	0.0880539	0.00103933
GO_PROLINE_TRANSPORT	0.0879661	0.0328201
GO_POSITIVE_REGULATION_OF_OSTEOCLAST_DIFFERENTIATION	0.0879637	0.00932433
GO_PROTEIN_TARGETING_TO_MEMBRANE	0.0876364	0.0163143
GO_REGULATION_OF_CYTOPLASMIC_MRNA_PROCESSING_BODY_ASSEMBLY	0.0874924	0.0193831
GO_REGULATION_OF_NEUROINFLAMMATORY_RESPONSE	0.0874882	0.00561404
GO_POSITIVE_REGULATION_OF_TRANSCRIPTION_BY_RNA_POLYMERASE_I	0.0874254	0.00955307
GO_REGULATION_OF_PROTEIN_EXPORT_FROM_NUCLEUS	0.0874012	0.000864208
GO_CLATHRIN_DEPENDENT_ENDOCYTOSIS	0.0869241	0.000655455
GO_NEGATIVE_REGULATION_OF_GLYCOLYTIC_PROCESS	0.0867209	0.0197972
GO_NUCLEOTIDE_SUGAR_METABOLIC_PROCESS	0.0863733	0.000627669
GO_ENGULFMENT_OF_APOPTOTIC_CELL	0.0861114	0.0020155
GO_VIRAL_RNA_GENOME_REPLICATION	0.0861017	4.63232e-05
GO_POSITIVE_REGULATION_OF_PHAGOCYTOSIS_ENGULFMENT	0.0857797	0.0156309
GO_OPIOID_RECEPTOR_SIGNALING_PATHWAY	0.0857756	0.0881146
GO_CYTOPLASMIC_PATTERN_RECOGNITION_RECEPTOR_SIGNALING_PATHWAY	0.0857512	0.000289057
GO_POSITIVE_REGULATION_OF_OXIDATIVE_PHOSPHORYLATION	0.085741	0.0657592
GO_REGULATION_OF_ICOSANOID_SECRETION	0.0856592	0.0186558
GO_POSITIVE_REGULATION_OF_RECEPTOR_RECYCLING	0.0854953	0.00792232
GO_RESPONSE_TO_MOLECULE_OF_BACTERIAL_ORIGIN	0.0852973	0.000318333
GO_NEGATIVE_REGULATION_OF_TRANSCRIPTION_BY_COMPETITIVE_PROMOTER_BINDING	0.0851449	0.0273505
GO_TROPHOBLAST_CELL_MIGRATION	0.0849836	0.00784399
GO_MONOCYTE_ACTIVATION	0.084915	0.0540962
GO_POSITIVE_REGULATION_OF_NATURAL_KILLER_CELL_ACTIVATION	0.084843	0.0085013
GO_IMMUNOGLOBULIN_SECRETION	0.0848222	0.00867577
GO_DEFENSE_RESPONSE_TO_GRAM_NEGATIVE_BACTERIUM	0.0847764	0.00255353
GO_ACTIN_FILAMENT_NETWORK_FORMATION	0.0847585	0.00558516
GO_POSITIVE_REGULATION_OF_CYTOKINE_BIOSYNTHETIC_PROCESS	0.0846976	0.0135091
GO_FIBRINOLYSIS	0.0846377	0.0359788
GO_POSITIVE_REGULATION_OF_T_CELL_CYTOKINE_PRODUCTION	0.0844707	0.00832231
GO_NADPH_REGENERATION	0.0844506	0.0182225
GO_NEGATIVE_REGULATION_OF_RELEASE_OF_CYTOCHROME_C_FROM_MITOCHONDRIA	0.0843423	0.0188242
GO_REGULATION_OF_INFLAMMATORY_RESPONSE	0.0843403	5.79594e-05
GO_POSITIVE_REGULATION_OF_TELOMERE_CAPPING	0.0842465	0.000915671
GO_POSITIVE_REGULATION_OF_LIPID_TRANSPORT	0.0841885	0.000120304
GO_IMP_METABOLIC_PROCESS	0.0840201	0.0420412
GO_LIPOPROTEIN_LOCALIZATION	0.0839755	0.0344509
GO_COMPLEMENT_ACTIVATION_ALTERNATIVE_PATHWAY	0.0838353	0.0485986
GO_REGULATION_OF_HEMOPOIESIS	0.0837863	9.08591e-07
GO_LOW_DENSITY_LIPOPROTEIN_PARTICLE_CLEARANCE	0.0836678	0.00794639
GO_KINETOCHORE_ORGANIZATION	0.0835357	0.0352214
GO_EXECUTION_PHASE_OF_APOPTOSIS	0.0834332	3.82908e-08
GO_REGULATION_OF_TRANSCRIPTION_INVOLVED_IN_G1_S_TRANSITION_OF_MITOTIC_CELL_CYCLE	0.0833787	0.00426677
GO_OSTEOCLAST_DIFFERENTIATION	0.083087	0.000336055
GO_POSITIVE_REGULATION_OF_CELL_GROWTH_INVOLVED_IN_CARDIAC_MUSCLE_CELL_DEVELOPMENT	0.0830856	0.0179619
GO_NEGATIVE_REGULATION_OF_AUTOPHAGOSOME_ASSEMBLY	0.0830762	0.0131609
GO_POSITIVE_REGULATION_OF_MYELOID_LEUKOCYTE_DIFFERENTIATION	0.0827811	0.00425481
GO_NEGATIVE_REGULATION_OF_IMMUNE_SYSTEM_PROCESS	0.08273	1.14047e-05
GO_I_KAPPAB_PHOSPHORYLATION	0.0824994	0.00560077
GO_MATURATION_OF_SSU_RRNA	0.0824511	0.0302178
GO_KILLING_OF_CELLS_OF_OTHER_ORGANISM	0.0824133	0.00850564
GO_NEGATIVE_REGULATION_OF_BONE_REMODELING	0.082393	0.0146417
GO_NEGATIVE_REGULATION_OF_RECEPTOR_BINDING	0.0822838	0.0101695
GO_ENTRY_INTO_HOST	0.0822431	0.000274816
GO_PROTEIN_LOCALIZATION_TO_KINETOCHORE	0.082213	0.0408213
GO_RETINA_VASCULATURE_MORPHOGENESIS_IN_CAMERA_TYPE_EYE	0.082104	0.0630854
GO_SYNAPSE_PRUNING	0.0820932	0.0587951
GO_POSITIVE_REGULATION_OF_HEMOPOIESIS	0.0820224	0.000187961
GO_NEGATIVE_REGULATION_OF_TUMOR_NECROSIS_FACTOR_MEDIATED_SIGNALING_PATHWAY	0.081954	0.0058518
GO_CELL_CELL_RECOGNITION	0.0818048	0.000517093
GO_REGULATION_OF_NIK_NF_KAPPAB_SIGNALING	0.0815705	0.000104578
GO_INTERLEUKIN_13_PRODUCTION	0.0815407	0.0123913
GO_GLIAL_CELL_ACTIVATION	0.0814027	0.0121123
GO_GLUCOCORTICOID_SECRETION	0.081131	0.0823297
GO_POSITIVE_REGULATION_OF_PATTERN_RECOGNITION_RECEPTOR_SIGNALING_PATHWAY	0.0810863	0.0037013
GO_SENSORY_PERCEPTION_OF_BITTER_TASTE	0.0810569	0.0495688
GO_POSITIVE_REGULATION_OF_STRIATED_MUSCLE_CELL_DIFFERENTIATION	0.0807495	3.57589e-05
GO_INTERLEUKIN_1_MEDIATED_SIGNALING_PATHWAY	0.0806705	0.0145355
GO_POSITIVE_REGULATION_OF_PEPTIDASE_ACTIVITY	0.0804777	0.000103961
GO_NEGATIVE_REGULATION_OF_MULTICELLULAR_ORGANISM_GROWTH	0.0803118	0.0408222
GO_SEQUESTERING_OF_CALCIUM_ION	0.0802824	4.53726e-06
GO_NEGATIVE_REGULATION_OF_EXECUTION_PHASE_OF_APOPTOSIS	0.0802579	0.0343525
GO_PROLINE_TRANSMEMBRANE_TRANSPORT	0.0801253	0.0658345
GO_CELLULAR_RESPONSE_TO_VIRUS	0.080123	0.000401025
GO_PYRIMIDINE_NUCLEOSIDE_METABOLIC_PROCESS	0.0801136	0.00147222
GO_RAC_PROTEIN_SIGNAL_TRANSDUCTION	0.0800878	0.00081297
GO_APOPTOTIC_CELL_CLEARANCE	0.0800366	0.000763163
GO_CHEMOKINE_C_C_MOTIF_LIGAND_5_PRODUCTION	0.0799548	0.0201979
GO_POSITIVE_REGULATION_OF_JNK_CASCADE	0.0799086	1.20048e-06
GO_POSITIVE_REGULATION_OF_NEURON_APOPTOTIC_PROCESS	0.0798874	0.000150974
GO_REGULATION_OF_VIRAL_LIFE_CYCLE	0.0798537	0.000200527
GO_TRANSLATIONAL_INITIATION	0.0798358	0.0595292
GO_CELLULAR_RESPONSE_TO_IRON_ION	0.0797579	0.0151379
GO_POSITIVE_REGULATION_OF_EPITHELIAL_CELL_APOPTOTIC_PROCESS	0.0797561	0.00157086
GO_NUCLEAR_TRANSCRIBED_MRNA_CATABOLIC_PROCESS	0.0796637	0.0308732
GO_MIRNA_METABOLIC_PROCESS	0.079621	0.00676489
GO_PHOSPHOLIPID_TRANSPORT	0.0795065	2.19279e-05
GO_LOW_DENSITY_LIPOPROTEIN_PARTICLE_RECEPTOR_BIOSYNTHETIC_PROCESS	0.079447	0.0961143
GO_KERATINOCYTE_DEVELOPMENT	0.0793875	0.0199068
GO_REGULATION_OF_HETEROTYPIC_CELL_CELL_ADHESION	0.07929	0.00598696
GO_POST_EMBRYONIC_ANIMAL_ORGAN_DEVELOPMENT	0.0791836	0.0149055
GO_RIBOSOMAL_LARGE_SUBUNIT_BIOGENESIS	0.0790497	0.0553716
GO_NEGATIVE_REGULATION_OF_DOUBLE_STRAND_BREAK_REPAIR_VIA_HOMOLOGOUS_RECOMBINATION	0.078838	0.0131901
GO_PROTEIN_OXIDATION	0.0787778	0.056788
GO_NEGATIVE_REGULATION_OF_INTERFERON_GAMMA_PRODUCTION	0.0787751	0.0121858
GO_RESPONSE_TO_AMYLOID_BETA	0.0787378	0.00275758
GO_POSITIVE_REGULATION_OF_CALCIUM_ION_IMPORT	0.0787334	0.0265549
GO_FAT_SOLUBLE_VITAMIN_BIOSYNTHETIC_PROCESS	0.0787216	0.0537494
GO_FRUCTOSE_6_PHOSPHATE_METABOLIC_PROCESS	0.0786414	0.042113
GO_CHRONIC_INFLAMMATORY_RESPONSE	0.0785223	0.0399943
GO_REGULATION_OF_CELLULAR_AMINE_METABOLIC_PROCESS	0.0783698	0.028084
GO_CHROMATIN_REMODELING_AT_CENTROMERE	0.0783597	0.0244884
GO_ANTIMICROBIAL_HUMORAL_RESPONSE	0.0779466	0.00140073
GO_NEGATIVE_REGULATION_OF_LEUKOCYTE_DIFFERENTIATION	0.0778633	0.00112132
GO_INTRINSIC_APOPTOTIC_SIGNALING_PATHWAY_IN_RESPONSE_TO_ENDOPLASMIC_RETICULUM_STRESS	0.0777671	0.00214108
GO_POSITIVE_REGULATION_OF_PROTEIN_DEPOLYMERIZATION	0.0776948	0.0244264
GO_VIRAL_GENE_EXPRESSION	0.0773019	0.0406955
GO_RIBOSOME_ASSEMBLY	0.0771931	0.044095
GO_APOPTOTIC_PROCESS_INVOLVED_IN_MORPHOGENESIS	0.07709	0.0323331
GO_REGULATION_OF_PODOSOME_ASSEMBLY	0.0770248	0.0413585
GO_PROTEIN_EXIT_FROM_ENDOPLASMIC_RETICULUM	0.0769728	0.00637939
GO_NEGATIVE_REGULATION_OF_TELOMERASE_ACTIVITY	0.0769323	0.0395696
GO_VASCULAR_ENDOTHELIAL_CELL_PROLIFERATION	0.0767204	0.00513921
GO_REGULATION_OF_RELEASE_OF_CYTOCHROME_C_FROM_MITOCHONDRIA	0.0766221	0.000772954
GO_NEGATIVE_REGULATION_OF_COAGULATION	0.076559	0.0168128
GO_NEGATIVE_REGULATION_OF_B_CELL_APOPTOTIC_PROCESS	0.0765493	0.0422018
GO_POSITIVE_REGULATION_OF_DOUBLE_STRAND_BREAK_REPAIR	0.0765468	0.00176564
GO_GOLGI_TO_VACUOLE_TRANSPORT	0.076395	0.0168289
GO_POSITIVE_REGULATION_OF_PHOSPHOPROTEIN_PHOSPHATASE_ACTIVITY	0.0762936	0.00925455
GO_SMOOTH_MUSCLE_CELL_APOPTOTIC_PROCESS	0.07629	0.0057494
GO_HISTONE_H3_K27_METHYLATION	0.0761904	0.0113208
GO_REGULATION_OF_JUN_KINASE_ACTIVITY	0.0761229	2.49205e-06
GO_POSITIVE_REGULATION_OF_EXECUTION_PHASE_OF_APOPTOSIS	0.0760946	0.0251255
GO_NEGATIVE_REGULATION_OF_BONE_DEVELOPMENT	0.0759822	0.0440063
GO_VITAMIN_D_METABOLIC_PROCESS	0.0759748	0.0138921
GO_REGULATION_OF_RUFFLE_ASSEMBLY	0.0759179	0.00615756
GO_RELEASE_OF_CYTOCHROME_C_FROM_MITOCHONDRIA	0.0758372	0.00087717
GO_PROTEIN_DEGLYCOSYLATION	0.0756791	0.00469185
GO_HISTAMINE_TRANSPORT	0.0754392	0.04592
GO_INTERLEUKIN_5_PRODUCTION	0.0754019	0.027119
GO_MITOCHONDRIAL_DNA_METABOLIC_PROCESS	0.0753809	0.0136801
GO_NEGATIVE_REGULATION_OF_CYTOKINE_SECRETION	0.0753759	0.037326
GO_CYTOPLASM_ORGANIZATION	0.0753377	0.0342209
GO_DNA_CATABOLIC_PROCESS_ENDONUCLEOLYTIC	0.0751585	0.00100029
GO_ENAMEL_MINERALIZATION	0.075106	0.0566176
GO_REGULATION_OF_OSTEOCLAST_DIFFERENTIATION	0.0749855	0.00082809
GO_MITOCHONDRIAL_GENOME_MAINTENANCE	0.0746389	0.00136595
GO_PIGMENT_GRANULE_ORGANIZATION	0.074545	0.00480419
GO_TELOMERE_MAINTENANCE_VIA_RECOMBINATION	0.0745297	0.0302819
GO_POSITIVE_REGULATION_OF_SIGNAL_TRANSDUCTION_BY_P53_CLASS_MEDIATOR	0.0744918	0.0257701
GO_POSITIVE_REGULATION_OF_MUSCLE_CELL_APOPTOTIC_PROCESS	0.0743308	0.00560465
GO_INNATE_IMMUNE_RESPONSE_ACTIVATING_SIGNAL_TRANSDUCTION	0.0741263	0.018113
GO_RIBONUCLEOSIDE_CATABOLIC_PROCESS	0.0740841	0.0237175
GO_GLYCOPROTEIN_CATABOLIC_PROCESS	0.0740731	0.00363912
GO_RESPIRATORY_CHAIN_COMPLEX_IV_ASSEMBLY	0.0737739	0.0682964
GO_LEUKOTRIENE_D4_METABOLIC_PROCESS	0.0735478	0.207427
GO_MYELOID_CELL_APOPTOTIC_PROCESS	0.0735086	0.00583125
GO_PHAGOSOME_MATURATION	0.0734885	0.00262608
GO_POSITIVE_REGULATION_OF_DNA_METHYLATION_DEPENDENT_HETEROCHROMATIN_ASSEMBLY	0.0733777	0.0606933
GO_SKELETAL_MUSCLE_ACETYLCHOLINE_GATED_CHANNEL_CLUSTERING	0.0733765	0.0255193
GO_ACTIN_NUCLEATION	0.0733688	0.00433076
GO_ESTABLISHMENT_OR_MAINTENANCE_OF_TRANSMEMBRANE_ELECTROCHEMICAL_GRADIENT	0.0733641	0.0387003
GO_NEGATIVE_REGULATION_OF_DEFENSE_RESPONSE	0.0732807	0.00125937
GO_POSITIVE_REGULATION_OF_ANION_TRANSPORT	0.0731641	0.000282914
GO_PROTEIN_LIPID_COMPLEX_SUBUNIT_ORGANIZATION	0.0731531	0.00414736
GO_RECEPTOR_MEDIATED_ENDOCYTOSIS	0.0729996	1.10705e-05
GO_CALCIUM_ION_TRANSMEMBRANE_IMPORT_INTO_CYTOSOL	0.0728365	1.33542e-05
GO_TRAIL_ACTIVATED_APOPTOTIC_SIGNALING_PATHWAY	0.0727907	0.0531269
GO_POSITIVE_REGULATION_OF_MUSCLE_ADAPTATION	0.0726433	0.0911883
GO_ACTIVATION_OF_INNATE_IMMUNE_RESPONSE	0.0723127	0.0117538
GO_REGULATION_OF_HOMOTYPIC_CELL_CELL_ADHESION	0.0721606	0.00744043
GO_REGULATION_OF_LAMELLIPODIUM_ASSEMBLY	0.0721593	0.00508601
GO_MYELOID_LEUKOCYTE_DIFFERENTIATION	0.0721268	0.00158667
GO_MEIOTIC_SPINDLE_ORGANIZATION	0.0721188	0.0431115
GO_REGULATION_OF_VESICLE_SIZE	0.072058	0.125106
GO_POSITIVE_REGULATION_OF_PROTEIN_CONTAINING_COMPLEX_DISASSEMBLY	0.0719883	0.00698352
GO_GMP_METABOLIC_PROCESS	0.0719378	0.0256766
GO_POSITIVE_REGULATION_OF_COLLAGEN_METABOLIC_PROCESS	0.0719205	0.0409647
GO_NEGATIVE_REGULATION_OF_CELL_ADHESION	0.071872	0.000348328
GO_THROMBIN_ACTIVATED_RECEPTOR_SIGNALING_PATHWAY	0.0717514	0.0631766
GO_POSITIVE_REGULATION_OF_TOLL_LIKE_RECEPTOR_SIGNALING_PATHWAY	0.0713594	0.0223526
GO_REGULATION_OF_SYNAPTIC_TRANSMISSION_DOPAMINERGIC	0.071284	0.0638307
GO_NEGATIVE_REGULATION_OF_VIRAL_PROCESS	0.07104	0.00360785
GO_POSITIVE_REGULATION_OF_MYOTUBE_DIFFERENTIATION	0.0710086	0.00757532
GO_REGULATION_OF_FATTY_ACID_TRANSPORT	0.0710023	0.012008
GO_BASIC_AMINO_ACID_TRANSPORT	0.070911	0.0393759
GO_MATURATION_OF_5_8S_RRNA_FROM_TRICISTRONIC_RRNA_TRANSCRIPT_SSU_RRNA_5_8S_RRNA_LSU_RRNA	0.0708368	0.0361009
GO_CHROMATIN_MEDIATED_MAINTENANCE_OF_TRANSCRIPTION	0.0707964	0.0632404
GO_POSITIVE_REGULATION_OF_CYTOKINE_SECRETION	0.070624	0.014322
GO_REGULATION_OF_GRANULOCYTE_CHEMOTAXIS	0.0705676	0.00518967
GO_REGULATION_OF_DNA_RECOMBINATION	0.0705452	0.000105194
GO_REGULATION_OF_PROTEIN_POLYUBIQUITINATION	0.0705344	0.00273746
GO_DE_NOVO_PROTEIN_FOLDING	0.0704631	0.0591923
GO_DNA_DEMETHYLATION	0.0704373	0.0106217
GO_REGULATION_OF_VIRAL_GENOME_REPLICATION	0.0704351	0.00181458
GO_ANION_HOMEOSTASIS	0.0704188	0.00250713
GO_IRE1_MEDIATED_UNFOLDED_PROTEIN_RESPONSE	0.0703576	0.0195711
GO_DNA_DEALKYLATION	0.070347	0.0026652
GO_NEGATIVE_REGULATION_OF_PLATELET_AGGREGATION	0.0702992	0.0639753
GO_REVERSE_CHOLESTEROL_TRANSPORT	0.0702133	0.047814
GO_PURINERGIC_NUCLEOTIDE_RECEPTOR_SIGNALING_PATHWAY	0.0701789	0.0247495
GO_SUPEROXIDE_ANION_GENERATION	0.0697249	0.0840188
GO_PEPTIDYL_PROLINE_MODIFICATION	0.0696968	0.0216613
GO_CLATHRIN_COAT_ASSEMBLY	0.0696847	0.0460613
GO_TRNA_5_LEADER_REMOVAL	0.0696346	0.0903676
GO_RESPONSE_TO_ESTROGEN	0.0695717	0.000131999
GO_TRANSFORMING_GROWTH_FACTOR_BETA1_PRODUCTION	0.069406	0.0756396
GO_MITOTIC_G1_S_TRANSITION_CHECKPOINT	0.0693948	0.000153488
GO_CELLULAR_RESPONSE_TO_AMYLOID_BETA	0.069288	0.00722491
GO_NEGATIVE_REGULATION_OF_LIPASE_ACTIVITY	0.0692078	0.0650119
GO_REGULATION_OF_MATRIX_METALLOPEPTIDASE_SECRETION	0.0691643	0.160703
GO_MYELOID_CELL_DEVELOPMENT	0.0691547	0.0021526
GO_TRANSFERRIN_TRANSPORT	0.0690021	0.0151059
GO_AUDITORY_RECEPTOR_CELL_MORPHOGENESIS	0.0687237	0.0332766
GO_RESPONSE_TO_LIPOTEICHOIC_ACID	0.0686121	0.084794
GO_CALCIUM_ION_IMPORT_INTO_CYTOSOL	0.0683913	0.00947796
GO_RUFFLE_ORGANIZATION	0.0683444	0.00891186
GO_AUTOPHAGOSOME_MATURATION	0.0683387	0.0101403
GO_REGULATION_OF_DOUBLE_STRAND_BREAK_REPAIR	0.0682878	0.00104144
GO_MEMBRANE_PROTEIN_ECTODOMAIN_PROTEOLYSIS	0.0680674	0.00230247
GO_MONOVALENT_INORGANIC_ANION_HOMEOSTASIS	0.0679786	0.0276
GO_LIPID_EXPORT_FROM_CELL	0.0679731	0.00608084
GO_MOVEMENT_IN_HOST_ENVIRONMENT	0.0679035	0.00160436
GO_ADULT_FEEDING_BEHAVIOR	0.0678343	0.131056
GO_CELLULAR_RESPONSE_TO_GAMMA_RADIATION	0.0677941	0.0148035
GO_POSITIVE_REGULATION_OF_STRESS_ACTIVATED_PROTEIN_KINASE_SIGNALING_CASCADE	0.067659	3.04712e-05
GO_NEGATIVE_REGULATION_OF_ADENYLATE_CYCLASE_ACTIVITY	0.0675074	0.0477296
GO_RESPONSE_TO_NITRIC_OXIDE	0.0674036	0.0282562
GO_DNA_REPLICATION_INDEPENDENT_NUCLEOSOME_ORGANIZATION	0.0673287	0.0265867
GO_NEGATIVE_REGULATION_OF_CHEMOKINE_PRODUCTION	0.067289	0.0549242
GO_NEUROINFLAMMATORY_RESPONSE	0.0671194	0.0261267
GO_REGULATION_OF_CONNECTIVE_TISSUE_REPLACEMENT	0.0670075	0.206139
GO_CALCIUM_MEDIATED_SIGNALING	0.066971	2.30437e-05
GO_CENTROSOME_SEPARATION	0.0666852	0.0269592
GO_CELLULAR_RESPONSE_TO_OXIDISED_LOW_DENSITY_LIPOPROTEIN_PARTICLE_STIMULUS	0.066677	0.0764585
GO_RESPONSE_TO_INTERLEUKIN_6	0.066667	0.0133946
GO_NEGATIVE_REGULATION_OF_BLOOD_VESSEL_ENDOTHELIAL_CELL_PROLIFERATION_INVOLVED_IN_SPROUTING_ANGIOGENESIS	0.066609	0.189371
GO_MITOCHONDRIAL_CYTOCHROME_C_OXIDASE_ASSEMBLY	0.0664538	0.102533
GO_POSITIVE_REGULATION_OF_PROTEIN_LOCALIZATION_TO_SYNAPSE	0.0663385	0.0934177
GO_CELL_PROLIFERATION_IN_BONE_MARROW	0.0662116	0.133422
GO_OLIGOSACCHARIDE_METABOLIC_PROCESS	0.0661311	0.00456634
GO_MEMBRANE_LIPID_CATABOLIC_PROCESS	0.0660686	0.0146126
GO_REGULATION_OF_EXTRACELLULAR_MATRIX_DISASSEMBLY	0.0660664	0.0202025
GO_NEGATIVE_REGULATION_OF_CELLULAR_PROTEIN_CATABOLIC_PROCESS	0.0659773	0.00268301
GO_PROTEIN_LOCALIZATION_TO_CHROMOSOME_CENTROMERIC_REGION	0.0659207	0.0738967
GO_SYNAPTIC_TRANSMISSION_DOPAMINERGIC	0.0659114	0.0369766
GO_REGULATION_OF_MYELOID_LEUKOCYTE_DIFFERENTIATION	0.0658507	0.00385864
GO_LACTATE_METABOLIC_PROCESS	0.0657206	0.0879962
GO_DETECTION_OF_MECHANICAL_STIMULUS_INVOLVED_IN_SENSORY_PERCEPTION_OF_PAIN	0.0657003	0.0526829
GO_LEUKOTRIENE_METABOLIC_PROCESS	0.0655145	0.0159361
GO_POSITIVE_REGULATION_OF_INTRINSIC_APOPTOTIC_SIGNALING_PATHWAY	0.0654839	0.00661348
GO_NEGATIVE_REGULATION_OF_ALCOHOL_BIOSYNTHETIC_PROCESS	0.0653795	0.0388259
GO_PROTEIN_DEMANNOSYLATION	0.0653757	0.037229
GO_HOMEOSTASIS_OF_NUMBER_OF_CELLS	0.0651962	2.2342e-05
GO_AMYLOID_PRECURSOR_PROTEIN_CATABOLIC_PROCESS	0.0651956	0.00164486
GO_SYNCYTIUM_FORMATION	0.0651554	0.005165
GO_PH_REDUCTION	0.0651536	0.0106482
GO_HYPOTONIC_RESPONSE	0.0650883	0.112344
GO_RECEPTOR_SIGNALING_PATHWAY_VIA_STAT	0.0649429	0.000882275
GO_REGULATION_OF_RNA_POLYMERASE_II_REGULATORY_REGION_SEQUENCE_SPECIFIC_DNA_BINDING	0.0647725	0.0520399
GO_KINETOCHORE_ASSEMBLY	0.0647567	0.0832171
GO_POSITIVE_REGULATION_OF_CHEMOTAXIS	0.0647456	0.00346585
GO_REGULATION_OF_HEMATOPOIETIC_STEM_CELL_DIFFERENTIATION	0.0647454	0.0608934
GO_TYPE_2_IMMUNE_RESPONSE	0.0647299	0.0405371
GO_NEGATIVE_REGULATION_OF_MACROPHAGE_ACTIVATION	0.0646034	0.0691934
GO_VACUOLAR_ACIDIFICATION	0.0645316	0.0451829
GO_REGULATION_OF_PROTEIN_LOCALIZATION_TO_ENDOSOME	0.0645271	0.06166
GO_POSITIVE_REGULATION_OF_VIRAL_GENOME_REPLICATION	0.0644644	0.0161974
GO_VIRAL_GENOME_REPLICATION	0.0644117	0.00177431
GO_NEGATIVE_REGULATION_OF_RESPONSE_TO_DNA_DAMAGE_STIMULUS	0.0642846	0.00036859
GO_DNA_CATABOLIC_PROCESS	0.0642609	0.00114201
GO_PLATELET_MORPHOGENESIS	0.0641916	0.0198783
GO_REGULATION_OF_COAGULATION	0.0641836	0.0211344
GO_GLUCOSE_CATABOLIC_PROCESS	0.064166	0.0543671
GO_NATURAL_KILLER_CELL_PROLIFERATION	0.0640617	0.0772322
GO_POSITIVE_REGULATION_OF_ACTIN_FILAMENT_DEPOLYMERIZATION	0.0638864	0.109297
GO_NEGATIVE_REGULATION_OF_EPIDERMAL_GROWTH_FACTOR_ACTIVATED_RECEPTOR_ACTIVITY	0.0638374	0.0609943
GO_PYRIMIDINE_CONTAINING_COMPOUND_CATABOLIC_PROCESS	0.0636839	0.0126572
GO_MAINTENANCE_OF_LOCATION_IN_CELL	0.0635706	2.70806e-05
GO_REGULATION_OF_ACTIN_NUCLEATION	0.0634814	0.02096
GO_PROGESTERONE_METABOLIC_PROCESS	0.0634156	0.0692906
GO_HISTONE_DEUBIQUITINATION	0.0633652	0.0468167
GO_PROTEIN_K48_LINKED_DEUBIQUITINATION	0.0633613	0.0638719
GO_POSITIVE_REGULATION_OF_RELEASE_OF_CYTOCHROME_C_FROM_MITOCHONDRIA	0.0632968	0.00420018
GO_REGULATION_OF_CALCIUM_MEDIATED_SIGNALING	0.063091	0.000532368
GO_NEGATIVE_REGULATION_OF_RECEPTOR_MEDIATED_ENDOCYTOSIS	0.0630088	0.0282118
GO_CARBOHYDRATE_PHOSPHORYLATION	0.0629587	0.0283473
GO_POSITIVE_REGULATION_OF_T_HELPER_CELL_DIFFERENTIATION	0.0628601	0.107327
GO_INTEGRIN_MEDIATED_SIGNALING_PATHWAY	0.0628526	0.0138645
GO_MYOBLAST_FUSION	0.0627375	0.0100222
GO_NEGATIVE_REGULATION_OF_INFLAMMATORY_RESPONSE	0.0627211	0.00710666
GO_MONONUCLEAR_CELL_MIGRATION	0.0625804	0.031528
GO_SMAD_PROTEIN_COMPLEX_ASSEMBLY	0.0625562	0.0493493
GO_RESPONSE_TO_PROSTAGLANDIN	0.0624848	0.0182241
GO_POSITIVE_REGULATION_OF_REGULATED_SECRETORY_PATHWAY	0.0623782	0.0103577
GO_ENDONUCLEOLYTIC_CLEAVAGE_IN_ITS1_TO_SEPARATE_SSU_RRNA_FROM_5_8S_RRNA_AND_LSU_RRNA_FROM_TRICISTRONIC_RRNA_TRANSCRIPT_SSU_RRNA_5_8S_RRNA_LSU_RRNA	0.0623709	0.146187
GO_REGULATION_OF_ATP_BIOSYNTHETIC_PROCESS	0.0623485	0.0605859
GO_RNA_CATABOLIC_PROCESS	0.0623015	0.0299676
GO_NEGATIVE_REGULATION_OF_OSTEOCLAST_DIFFERENTIATION	0.0622942	0.02047
GO_REGULATION_OF_DOUBLE_STRAND_BREAK_REPAIR_VIA_HOMOLOGOUS_RECOMBINATION	0.0622734	0.00671847
GO_LIPID_PHOSPHORYLATION	0.0622327	0.00598511
GO_OPSONIZATION	0.0622242	0.103641
GO_LYTIC_VACUOLE_ORGANIZATION	0.0621906	0.00449215
GO_NUCLEOTIDE_SALVAGE	0.0621894	0.0345519
GO_RESPONSE_TO_IRON_ION	0.0621503	0.0123578
GO_POSITIVE_REGULATION_OF_MITOTIC_NUCLEAR_DIVISION	0.0620503	0.00516216
GO_MALE_MEIOTIC_NUCLEAR_DIVISION	0.0618211	0.034371
GO_ARP2_3_COMPLEX_MEDIATED_ACTIN_NUCLEATION	0.0617459	0.046577
GO_POSITIVE_REGULATION_OF_RECEPTOR_SIGNALING_PATHWAY_VIA_STAT	0.0615277	0.00684015
GO_RESPONSE_TO_TUMOR_CELL	0.0615259	0.0266349
GO_NEGATIVE_REGULATION_OF_TISSUE_REMODELING	0.0615255	0.0418401
GO_CALCIUM_MEDIATED_SIGNALING_USING_INTRACELLULAR_CALCIUM_SOURCE	0.0615084	0.0506526
GO_NEGATIVE_REGULATION_OF_SMOOTH_MUSCLE_CELL_APOPTOTIC_PROCESS	0.0615063	0.185133
GO_NEGATIVE_REGULATION_OF_ERAD_PATHWAY	0.0614683	0.0919693
GO_POSITIVE_REGULATION_OF_KILLING_OF_CELLS_OF_OTHER_ORGANISM	0.0614571	0.153831
GO_P_BODY_ASSEMBLY	0.0614179	0.0510056
GO_CENTROMERE_COMPLEX_ASSEMBLY	0.0612806	0.0695589
GO_NEUTRAL_AMINO_ACID_TRANSPORT	0.0612753	0.00789456
GO_NEGATIVE_REGULATION_OF_G_PROTEIN_COUPLED_RECEPTOR_SIGNALING_PATHWAY	0.0610707	0.0086874
GO_ACTIN_FILAMENT_BASED_TRANSPORT	0.0609264	0.0743025
GO_REGULATION_OF_TELOMERE_CAPPING	0.0608934	0.00877156
GO_MOTOR_NEURON_AXON_GUIDANCE	0.0608815	0.0141829
GO_NEGATIVE_REGULATION_OF_AUTOPHAGY	0.0608789	0.00209789
GO_MEMBRANE_PROTEIN_INTRACELLULAR_DOMAIN_PROTEOLYSIS	0.0608509	0.0595605
GO_I_KAPPAB_KINASE_NF_KAPPAB_SIGNALING	0.0608358	0.000190679
GO_NEGATIVE_REGULATION_OF_PROTEIN_EXIT_FROM_ENDOPLASMIC_RETICULUM	0.060808	0.138955
GO_NEGATIVE_REGULATION_OF_INFLAMMATORY_RESPONSE_TO_ANTIGENIC_STIMULUS	0.0605079	0.137757
GO_SECRETORY_GRANULE_ORGANIZATION	0.0604775	0.00864423
GO_REGULATION_OF_MONOCYTE_DIFFERENTIATION	0.0603486	0.126647
GO_POSITIVE_REGULATION_OF_RIBOSOME_BIOGENESIS	0.0601554	0.173271
GO_ANAPHASE_PROMOTING_COMPLEX_DEPENDENT_CATABOLIC_PROCESS	0.0600751	0.0879203
GO_NEGATIVE_REGULATION_OF_LEUKOCYTE_CHEMOTAXIS	0.0600166	0.0573717
GO_POSITIVE_REGULATION_OF_SYNAPTIC_PLASTICITY	0.0599909	0.136078
GO_ESTABLISHMENT_OF_PROTEIN_LOCALIZATION_TO_MEMBRANE	0.0599852	0.0185751
GO_NEGATIVE_REGULATION_OF_INTERLEUKIN_8_PRODUCTION	0.0599544	0.12107
GO_JNK_CASCADE	0.0599037	6.25154e-05
GO_POSITIVE_REGULATION_OF_I_KAPPAB_KINASE_NF_KAPPAB_SIGNALING	0.0598597	0.0013934
GO_HISTONE_EXCHANGE	0.0598558	0.0424708
GO_KETONE_CATABOLIC_PROCESS	0.0598392	0.091462
GO_CERAMIDE_CATABOLIC_PROCESS	0.059781	0.054618
GO_EPOXYGENASE_P450_PATHWAY	0.0597266	0.12487
GO_NADH_METABOLIC_PROCESS	0.0596157	0.0565105
GO_MEMBRANE_PROTEIN_PROTEOLYSIS	0.0595612	0.00571548
GO_SYNAPTIC_VESICLE_ENDOSOMAL_PROCESSING	0.0595401	0.145607
GO_IRON_ION_TRANSPORT	0.0595229	0.00694695
GO_MICROTUBULE_ANCHORING_AT_MICROTUBULE_ORGANIZING_CENTER	0.0594872	0.0832161
GO_HYALURONAN_BIOSYNTHETIC_PROCESS	0.0594519	0.0778878
GO_BLOOD_COAGULATION_INTRINSIC_PATHWAY	0.0593758	0.196566
GO_SIGNAL_TRANSDUCTION_INVOLVED_IN_G2_DNA_DAMAGE_CHECKPOINT	0.059224	0.112697
GO_POSITIVE_REGULATION_OF_DNA_BINDING_TRANSCRIPTION_FACTOR_ACTIVITY	0.0591912	3.63543e-05
GO_REGULATION_OF_PEPTIDASE_ACTIVITY	0.0591896	0.000835269
GO_REGULATION_OF_TRANSCRIPTION_FROM_RNA_POLYMERASE_II_PROMOTER_IN_RESPONSE_TO_HYPOXIA	0.0590509	0.0862331
GO_SEMAPHORIN_PLEXIN_SIGNALING_PATHWAY_INVOLVED_IN_NEURON_PROJECTION_GUIDANCE	0.0589922	0.135182
GO_POSITIVE_REGULATION_OF_MITOTIC_SISTER_CHROMATID_SEGREGATION	0.0589699	0.0712635
GO_NEGATIVE_REGULATION_OF_LYASE_ACTIVITY	0.0588952	0.0478971
GO_AMP_METABOLIC_PROCESS	0.0588003	0.0870507
GO_REGULATION_OF_TRANSLATIONAL_TERMINATION	0.058789	0.110954
GO_HISTONE_H3_K4_TRIMETHYLATION	0.0587791	0.12112
GO_CARDIAC_MUSCLE_CELL_MYOBLAST_DIFFERENTIATION	0.0587623	0.173823
GO_INTRINSIC_APOPTOTIC_SIGNALING_PATHWAY_IN_RESPONSE_TO_DNA_DAMAGE_BY_P53_CLASS_MEDIATOR	0.0587537	0.0109676
GO_REGULATION_OF_INTESTINAL_ABSORPTION	0.0586562	0.244481
GO_RESPONSE_TO_MACROPHAGE_COLONY_STIMULATING_FACTOR	0.0585697	0.10379
GO_AEROBIC_ELECTRON_TRANSPORT_CHAIN	0.0585284	0.287685
GO_MITOTIC_CHROMOSOME_CONDENSATION	0.0584944	0.133349
GO_REGULATION_OF_CELLULAR_CARBOHYDRATE_CATABOLIC_PROCESS	0.0584851	0.154946
GO_CELLULAR_RESPONSE_TO_LIPOPROTEIN_PARTICLE_STIMULUS	0.0582765	0.0623114
GO_REGULATION_OF_RELEASE_OF_SEQUESTERED_CALCIUM_ION_INTO_CYTOSOL	0.058146	0.0021198
GO_REGULATION_OF_TRANSCRIPTION_BY_RNA_POLYMERASE_I	0.0581136	0.0482483
GO_HEMATOPOIETIC_STEM_CELL_DIFFERENTIATION	0.0580857	0.0556247
GO_MACROPHAGE_MIGRATION	0.0580105	0.0207822
GO_OSTEOBLAST_DEVELOPMENT	0.0579835	0.0771432
GO_GLUTAMINE_FAMILY_AMINO_ACID_BIOSYNTHETIC_PROCESS	0.0577767	0.0917574
GO_RIBOSOMAL_SMALL_SUBUNIT_ASSEMBLY	0.0577082	0.190016
GO_MITOTIC_NUCLEAR_ENVELOPE_DISASSEMBLY	0.0576498	0.108434
GO_REGULATION_OF_RECEPTOR_SIGNALING_PATHWAY_VIA_STAT	0.0575334	0.00422019
GO_REGULATION_OF_VASCULAR_ENDOTHELIAL_GROWTH_FACTOR_RECEPTOR_SIGNALING_PATHWAY	0.0574538	0.0669489
GO_INTERACTION_WITH_HOST	0.0574532	0.00271383
GO_CELLULAR_RESPONSE_TO_THYROID_HORMONE_STIMULUS	0.0572923	0.0716886
GO_NEGATIVE_REGULATION_OF_NECROTIC_CELL_DEATH	0.0572757	0.0606939
GO_RUFFLE_ASSEMBLY	0.0572599	0.0319086
GO_TRIGLYCERIDE_CATABOLIC_PROCESS	0.0571436	0.0764431
GO_NUCLEOSIDE_CATABOLIC_PROCESS	0.0570568	0.047588
GO_IRON_SULFUR_CLUSTER_ASSEMBLY	0.0570044	0.117625
GO_POSITIVE_REGULATION_OF_RECEPTOR_BIOSYNTHETIC_PROCESS	0.056947	0.127671
GO_PHAGOSOME_ACIDIFICATION	0.0568808	0.0632649
GO_PLATELET_ACTIVATION	0.0568488	0.019273
GO_ESTABLISHMENT_OR_MAINTENANCE_OF_MONOPOLAR_CELL_POLARITY	0.0568432	0.028027
GO_REGULATION_OF_INOSITOL_PHOSPHATE_BIOSYNTHETIC_PROCESS	0.0567978	0.174871
GO_POSITIVE_REGULATION_OF_ACTIN_FILAMENT_POLYMERIZATION	0.0566221	0.013353
GO_NEGATIVE_REGULATION_OF_CELL_CYCLE_G2_M_PHASE_TRANSITION	0.0565499	0.062838
GO_NEPHRON_TUBULE_FORMATION	0.0565082	0.106645
GO_POLY_A_PLUS_MRNA_EXPORT_FROM_NUCLEUS	0.0565067	0.0886466
GO_RNA_DECAPPING	0.0563282	0.0813012
GO_REGULATION_OF_LIPID_KINASE_ACTIVITY	0.0562336	0.0205976
GO_CELL_DIFFERENTIATION_INVOLVED_IN_EMBRYONIC_PLACENTA_DEVELOPMENT	0.0562036	0.0332966
GO_REGULATION_OF_TRANSLATION_IN_RESPONSE_TO_STRESS	0.0559917	0.101909
GO_RESPONSE_TO_NUTRIENT	0.0559537	0.00150583
GO_MEMBRANE_RAFT_ORGANIZATION	0.0557624	0.0945823
GO_NEGATIVE_REGULATION_OF_STEROL_TRANSPORT	0.0556831	0.270162
GO_DNA_RECOMBINATION	0.0556468	0.00192127
GO_CELL_AGING	0.055621	0.00481555
GO_PENTOSE_METABOLIC_PROCESS	0.0553696	0.142879
GO_T_HELPER_2_CELL_CYTOKINE_PRODUCTION	0.0552978	0.111936
GO_CYTOCHROME_COMPLEX_ASSEMBLY	0.0552691	0.162047
GO_POSITIVE_REGULATION_OF_CELL_CYCLE_ARREST	0.055234	0.00271519
GO_REGULATION_OF_SYMBIOTIC_PROCESS	0.0552274	0.00179777
GO_ANIMAL_ORGAN_REGENERATION	0.0552116	0.00807975
GO_DIVALENT_METAL_ION_EXPORT	0.0551717	0.0799012
GO_POSITIVE_REGULATION_OF_LIPID_LOCALIZATION	0.0551699	0.00625365
GO_POSITIVE_REGULATION_OF_PROTEIN_DEPHOSPHORYLATION	0.0551314	0.0258063
GO_NEGATIVE_REGULATION_OF_VASCULAR_ENDOTHELIAL_GROWTH_FACTOR_RECEPTOR_SIGNALING_PATHWAY	0.0551121	0.204641
GO_PIGMENT_GRANULE_MATURATION	0.055088	0.151961
GO_REGULATION_OF_PROTEIN_MATURATION	0.0550498	0.00887313
GO_REGULATION_OF_KILLING_OF_CELLS_OF_OTHER_ORGANISM	0.054969	0.152804
GO_AROMATIC_AMINO_ACID_TRANSPORT	0.0547564	0.156204
GO_RETROGRADE_TRANSPORT_ENDOSOME_TO_GOLGI	0.054599	0.00354778
GO_POSITIVE_REGULATION_OF_ERBB_SIGNALING_PATHWAY	0.0545399	0.0229026
GO_NEGATIVE_REGULATION_OF_LYMPHOCYTE_MIGRATION	0.0545303	0.107256
GO_POSITIVE_REGULATION_OF_ERK1_AND_ERK2_CASCADE	0.0544548	0.00897546
GO_NEGATIVE_REGULATION_OF_REGULATED_SECRETORY_PATHWAY	0.0544521	0.0586174
GO_POSITIVE_REGULATION_OF_NUCLEOTIDE_BIOSYNTHETIC_PROCESS	0.0543365	0.0913073
GO_EMBRYONIC_HEMOPOIESIS	0.0543143	0.055611
GO_DEADENYLATION_DEPENDENT_DECAPPING_OF_NUCLEAR_TRANSCRIBED_MRNA	0.0542745	0.112467
GO_RESPONSE_TO_ETHER	0.0541887	0.13544
GO_NEGATIVE_REGULATION_OF_UBIQUITIN_DEPENDENT_PROTEIN_CATABOLIC_PROCESS	0.0541804	0.0398522
GO_CELLULAR_RESPONSE_TO_VITAMIN	0.0541726	0.0396707
GO_NEGATIVE_REGULATION_OF_T_CELL_PROLIFERATION	0.0541201	0.0196197
GO_REGULATION_OF_UBIQUITIN_PROTEIN_LIGASE_ACTIVITY	0.0540521	0.0997176
GO_POSITIVE_REGULATION_OF_GRANULOCYTE_MACROPHAGE_COLONY_STIMULATING_FACTOR_PRODUCTION	0.054048	0.171188
GO_VASCULAR_TRANSPORT	0.0538723	0.148709
GO_RESPONSE_TO_PROSTAGLANDIN_E	0.0538004	0.0565158
GO_GANGLIOSIDE_METABOLIC_PROCESS	0.0537481	0.0597316
GO_DNA_REPLICATION_CHECKPOINT	0.0535242	0.172883
GO_POSITIVE_REGULATION_OF_MEMBRANE_DEPOLARIZATION	0.053515	0.110707
GO_NEUTROPHIL_MEDIATED_CYTOTOXICITY	0.0534913	0.158737
GO_POSITIVE_REGULATION_OF_VACUOLE_ORGANIZATION	0.0534721	0.102362
GO_PROSTAGLANDIN_SECRETION	0.0534682	0.129518
GO_POSITIVE_REGULATION_OF_NEURON_DEATH	0.0532915	0.00271836
GO_CORTICAL_CYTOSKELETON_ORGANIZATION	0.0530885	0.0201037
GO_STEROID_CATABOLIC_PROCESS	0.052833	0.0345583
GO_REGULATION_OF_DNA_METHYLATION_DEPENDENT_HETEROCHROMATIN_ASSEMBLY	0.0528151	0.164986
GO_REGULATION_OF_GLIAL_CELL_MIGRATION	0.0527394	0.143988
GO_RESPONSE_TO_TUMOR_NECROSIS_FACTOR	0.0526798	0.0040427
GO_CENTRIOLE_CENTRIOLE_COHESION	0.0525149	0.173725
GO_REGULATION_OF_PERK_MEDIATED_UNFOLDED_PROTEIN_RESPONSE	0.0524547	0.250466
GO_SEX_DETERMINATION	0.0523973	0.0445482
GO_CELL_CELL_JUNCTION_MAINTENANCE	0.0523492	0.119563
GO_PROTEIN_AUTOPHOSPHORYLATION	0.0523273	0.000612422
GO_REGULATION_OF_PHOSPHOLIPID_METABOLIC_PROCESS	0.0522643	0.0105205
GO_SIGNAL_TRANSDUCTION_INVOLVED_IN_CELL_CYCLE_CHECKPOINT	0.052248	0.00678247
GO_MULTICELLULAR_ORGANISMAL_MOVEMENT	0.0522461	0.0578747
GO_MYELOID_CELL_DIFFERENTIATION	0.0521727	0.000945103
GO_DIACYLGLYCEROL_METABOLIC_PROCESS	0.0521332	0.139541
GO_POSITIVE_REGULATION_OF_LAMELLIPODIUM_ORGANIZATION	0.052062	0.0447101
GO_ENDONUCLEOLYTIC_CLEAVAGE_INVOLVED_IN_RRNA_PROCESSING	0.0520498	0.197865
GO_REGULATION_OF_RECEPTOR_BINDING	0.0519616	0.0473577
GO_ORGANOPHOSPHATE_ESTER_TRANSPORT	0.0519143	0.00333477
GO_AMYLOID_FIBRIL_FORMATION	0.0518633	0.165835
GO_REGULATION_OF_DNA_BINDING_TRANSCRIPTION_FACTOR_ACTIVITY	0.0518395	7.58792e-05
GO_NEGATIVE_REGULATION_OF_TRIGLYCERIDE_METABOLIC_PROCESS	0.0517928	0.232221
GO_NEGATIVE_REGULATION_OF_MONOOXYGENASE_ACTIVITY	0.0517444	0.149252
GO_REGULATION_OF_TYPE_2_IMMUNE_RESPONSE	0.0516532	0.119421
GO_POSITIVE_REGULATION_OF_DOUBLE_STRAND_BREAK_REPAIR_VIA_NONHOMOLOGOUS_END_JOINING	0.0515935	0.109803
GO_POSITIVE_REGULATION_OF_MITOCHONDRIAL_OUTER_MEMBRANE_PERMEABILIZATION_INVOLVED_IN_APOPTOTIC_SIGNALING_PATHWAY	0.0515816	0.0353518
GO_NEGATIVE_REGULATION_OF_BIOMINERALIZATION	0.0515634	0.100307
GO_SYNAPTIC_VESICLE_DOCKING	0.0515315	0.135602
GO_REGULATION_OF_LIPID_TRANSPORT	0.051514	0.00288082
GO_GUANOSINE_CONTAINING_COMPOUND_BIOSYNTHETIC_PROCESS	0.0515022	0.157746
GO_RIBOSOME_BIOGENESIS	0.0515021	0.111382
GO_NUCLEOBASE_CONTAINING_SMALL_MOLECULE_CATABOLIC_PROCESS	0.0514078	0.0249148
GO_COMPLEMENT_ACTIVATION_LECTIN_PATHWAY	0.0513625	0.15794
GO_PSEUDOURIDINE_SYNTHESIS	0.0513464	0.133792
GO_CELLULAR_RESPONSE_TO_INTERFERON_ALPHA	0.0513123	0.0869956
GO_REGULATION_OF_CALCIUM_ION_TRANSPORT_INTO_CYTOSOL	0.0513105	0.00609546
GO_EPITHELIAL_CILIUM_MOVEMENT_INVOLVED_IN_DETERMINATION_OF_LEFT_RIGHT_ASYMMETRY	0.0512471	0.265247
GO_TRNA_WOBBLE_BASE_MODIFICATION	0.0512381	0.0869346
GO_UREA_CYCLE	0.0511439	0.242241
GO_UREA_METABOLIC_PROCESS	0.0511439	0.242241
GO_REGULATION_OF_DEFENSE_RESPONSE_TO_VIRUS	0.0510344	0.00877218
GO_NEGATIVE_REGULATION_OF_PHAGOCYTOSIS	0.0509078	0.146571
GO_NEGATIVE_REGULATION_OF_ENDOCYTOSIS	0.0508978	0.0406997
GO_MONONUCLEAR_CELL_DIFFERENTIATION	0.0508294	0.104057
GO_PLASMINOGEN_ACTIVATION	0.0507153	0.144392
GO_POSITIVE_REGULATION_OF_PHOSPHATASE_ACTIVITY	0.0506459	0.0292399
GO_POSITIVE_REGULATION_OF_VIRAL_LIFE_CYCLE	0.0505767	0.0451849
GO_POSITIVE_REGULATION_OF_PROTEIN_TARGETING_TO_MITOCHONDRION	0.0504909	0.0426852
GO_L_ASPARTATE_TRANSMEMBRANE_TRANSPORT	0.0504801	0.181618
GO_VIRAL_LIFE_CYCLE	0.0504334	0.00397256
GO_GOLGI_RIBBON_FORMATION	0.0503931	0.124927
GO_NEGATIVE_REGULATION_OF_EXTRACELLULAR_MATRIX_ORGANIZATION	0.0503765	0.203811
GO_POSITIVE_REGULATION_OF_VASCULAR_ENDOTHELIAL_GROWTH_FACTOR_RECEPTOR_SIGNALING_PATHWAY	0.0503756	0.104157
GO_SKELETAL_MUSCLE_CONTRACTION	0.0502877	0.0814506
GO_TRANSITION_METAL_ION_TRANSPORT	0.0501929	0.018752
GO_DETOXIFICATION_OF_INORGANIC_COMPOUND	0.0501442	0.321798
GO_STRESS_ACTIVATED_PROTEIN_KINASE_SIGNALING_CASCADE	0.0501291	0.00144468
GO_POSITIVE_REGULATION_OF_INTERLEUKIN_13_PRODUCTION	0.0500863	0.236307
GO_DEOXYRIBONUCLEOSIDE_TRIPHOSPHATE_METABOLIC_PROCESS	0.050062	0.168376
GO_MAMMARY_GLAND_EPITHELIAL_CELL_PROLIFERATION	0.0500515	0.0376808
GO_CHOLESTEROL_EFFLUX	0.0500338	0.0436364
GO_NEGATIVE_REGULATION_OF_RECEPTOR_INTERNALIZATION	0.0500148	0.115392
GO_DNA_METHYLATION_DEPENDENT_HETEROCHROMATIN_ASSEMBLY	0.0498841	0.10655
GO_REGULATION_OF_RAC_PROTEIN_SIGNAL_TRANSDUCTION	0.0498326	0.0981516
GO_ACTIVATION_OF_MAPK_ACTIVITY	0.0496948	0.00522577
GO_PHOSPHATIDYLCHOLINE_BIOSYNTHETIC_PROCESS	0.0496654	0.0239141
GO_CYTOSOLIC_CALCIUM_ION_TRANSPORT	0.0496443	0.00212577
GO_INTEGRIN_ACTIVATION	0.0496317	0.175651
GO_REGULATION_OF_MEMBRANE_PROTEIN_ECTODOMAIN_PROTEOLYSIS	0.0495982	0.0756268
GO_NEGATIVE_REGULATION_OF_VASCULAR_ASSOCIATED_SMOOTH_MUSCLE_CELL_DIFFERENTIATION	0.0495739	0.200455
GO_REGULATION_OF_DNA_TEMPLATED_TRANSCRIPTION_IN_RESPONSE_TO_STRESS	0.0495331	0.0842364
GO_NEGATIVE_REGULATION_OF_ADENYLATE_CYCLASE_ACTIVATING_G_PROTEIN_COUPLED_RECEPTOR_SIGNALING_PATHWAY	0.0494595	0.275781
GO_AMINE_BIOSYNTHETIC_PROCESS	0.0494556	0.131053
GO_INTRA_GOLGI_VESICLE_MEDIATED_TRANSPORT	0.0494499	0.174032
GO_CLEAVAGE_INVOLVED_IN_RRNA_PROCESSING	0.0492986	0.151038
GO_VITAMIN_TRANSPORT	0.0492196	0.0616952
GO_NEGATIVE_REGULATION_OF_CELL_SIZE	0.0491697	0.221167
GO_POSITIVE_REGULATION_OF_NITRIC_OXIDE_METABOLIC_PROCESS	0.0491631	0.0903033
GO_RESPONSE_TO_ANTIBIOTIC	0.049154	0.0177214
GO_POSITIVE_REGULATION_OF_MACROPHAGE_DIFFERENTIATION	0.0490848	0.150449
GO_REGULATION_OF_STRESS_ACTIVATED_PROTEIN_KINASE_SIGNALING_CASCADE	0.0489511	0.000707498
GO_POSITIVE_REGULATION_OF_ESTABLISHMENT_OF_PROTEIN_LOCALIZATION_TO_MITOCHONDRION	0.0488844	0.0260848
GO_POSITIVE_REGULATION_OF_CENTROSOME_CYCLE	0.0488551	0.176001
GO_COLLAGEN_ACTIVATED_SIGNALING_PATHWAY	0.0488456	0.183457
GO_POSITIVE_REGULATION_OF_PODOSOME_ASSEMBLY	0.0488343	0.222171
GO_RIBONUCLEOSIDE_TRIPHOSPHATE_BIOSYNTHETIC_PROCESS	0.0486579	0.140364
GO_REGULATION_OF_AMYLOID_PRECURSOR_PROTEIN_CATABOLIC_PROCESS	0.0486266	0.0359471
GO_RESPONSE_TO_INTERLEUKIN_1	0.0484712	0.0551412
GO_CELL_REDOX_HOMEOSTASIS	0.0484529	0.110206
GO_RECEPTOR_METABOLIC_PROCESS	0.0483651	0.00250139
GO_TOR_SIGNALING	0.048313	0.00524335
GO_CERAMIDE_TRANSPORT	0.0483129	0.195899
GO_COLLAGEN_BIOSYNTHETIC_PROCESS	0.0482919	0.147713
GO_NAD_METABOLIC_PROCESS	0.0482835	0.0775162
GO_VESICLE_TARGETING_TO_FROM_OR_WITHIN_GOLGI	0.0482498	0.114872
GO_REGULATION_OF_CYTOSOLIC_CALCIUM_ION_CONCENTRATION	0.0482404	0.0015241
GO_ARGININE_TRANSMEMBRANE_TRANSPORT	0.0480767	0.195089
GO_RRNA_METABOLIC_PROCESS	0.0479315	0.119608
GO_RETROGRADE_VESICLE_MEDIATED_TRANSPORT_GOLGI_TO_ENDOPLASMIC_RETICULUM	0.0479059	0.104568
GO_NEGATIVE_REGULATION_OF_TYPE_I_INTERFERON_MEDIATED_SIGNALING_PATHWAY	0.0478946	0.148608
GO_MITOTIC_RECOMBINATION	0.0478757	0.113598
GO_REGULATION_OF_INTRACELLULAR_LIPID_TRANSPORT	0.0476816	0.204755
GO_POSITIVE_REGULATION_OF_LIGASE_ACTIVITY	0.0476136	0.163892
GO_ZINC_ION_TRANSPORT	0.0475894	0.171932
GO_MEMBRANE_DISASSEMBLY	0.0475248	0.127795
GO_BONE_REMODELING	0.0474758	0.0125848
GO_CHONDROITIN_SULFATE_PROTEOGLYCAN_BIOSYNTHETIC_PROCESS	0.0473875	0.123256
GO_GLYCOLIPID_CATABOLIC_PROCESS	0.0473309	0.219556
GO_ADHERENS_JUNCTION_ASSEMBLY	0.0472859	0.251777
GO_HISTONE_H3_K36_DEMETHYLATION	0.0472393	0.31573
GO_PYRIMIDINE_NUCLEOSIDE_TRIPHOSPHATE_BIOSYNTHETIC_PROCESS	0.0471365	0.100079
GO_POSITIVE_REGULATION_OF_ORGANIC_ACID_TRANSPORT	0.0471019	0.0439723
GO_CELLULAR_RESPONSE_TO_NUTRIENT	0.0470889	0.0423187
GO_IMMATURE_T_CELL_PROLIFERATION	0.0470291	0.202477
GO_NEGATIVE_REGULATION_OF_VIRAL_RELEASE_FROM_HOST_CELL	0.0468836	0.196585
GO_T_HELPER_2_CELL_DIFFERENTIATION	0.0467934	0.22227
GO_PROTEIN_TARGETING	0.0467116	0.0532922
GO_REGULATION_OF_DEFENSE_RESPONSE_TO_BACTERIUM	0.0465871	0.126354
GO_PROTEIN_K11_LINKED_DEUBIQUITINATION	0.0465144	0.28492
GO_REGULATION_OF_ATTACHMENT_OF_SPINDLE_MICROTUBULES_TO_KINETOCHORE	0.0464957	0.253871
GO_MATURE_B_CELL_DIFFERENTIATION_INVOLVED_IN_IMMUNE_RESPONSE	0.046473	0.14165
GO_SPHINGOSINE_BIOSYNTHETIC_PROCESS	0.046441	0.102759
GO_RADIAL_GLIAL_CELL_DIFFERENTIATION	0.0463934	0.159413
GO_POSITIVE_REGULATION_OF_ARP2_3_COMPLEX_MEDIATED_ACTIN_NUCLEATION	0.0462721	0.237741
GO_DETECTION_OF_MECHANICAL_STIMULUS_INVOLVED_IN_SENSORY_PERCEPTION	0.0462662	0.0847158
GO_HISTONE_MRNA_METABOLIC_PROCESS	0.0462364	0.171742
GO_TRNA_5_END_PROCESSING	0.0460441	0.245221
GO_AMYLOID_BETA_CLEARANCE	0.0460292	0.0859799
GO_CELLULAR_RESPONSE_TO_VITAMIN_D	0.0460189	0.0881488
GO_CYTOSOLIC_TRANSPORT	0.0459955	0.0124258
GO_REGULATION_OF_MONONUCLEAR_CELL_MIGRATION	0.0459784	0.118952
GO_CELLULAR_RESPONSE_TO_TESTOSTERONE_STIMULUS	0.0459056	0.162973
GO_REGULATION_OF_UBIQUITIN_PROTEIN_TRANSFERASE_ACTIVITY	0.0458741	0.0746295
GO_NEGATIVE_REGULATION_OF_ORGANELLE_ASSEMBLY	0.0458424	0.0190547
GO_TYROSINE_PHOSPHORYLATION_OF_STAT_PROTEIN	0.0458216	0.031367
GO_DNA_DAMAGE_RESPONSE_SIGNAL_TRANSDUCTION_BY_P53_CLASS_MEDIATOR	0.0458064	0.0123522
GO_NADP_METABOLIC_PROCESS	0.0456243	0.100756
GO_REGULATION_OF_LYSOSOMAL_LUMEN_PH	0.0456172	0.224393
GO_RECEPTOR_CATABOLIC_PROCESS	0.0455966	0.103781
GO_PYRIMIDINE_NUCLEOTIDE_CATABOLIC_PROCESS	0.0455918	0.121612
GO_AUTOPHAGIC_CELL_DEATH	0.0455784	0.215119
GO_LIPOPROTEIN_CATABOLIC_PROCESS	0.045542	0.170409
GO_DOUBLE_STRAND_BREAK_REPAIR	0.04541	0.0137804
GO_POSITIVE_REGULATION_OF_CELL_SUBSTRATE_JUNCTION_ORGANIZATION	0.0453772	0.0923911
GO_GLYCINE_TRANSPORT	0.0453659	0.199209
GO_MIRNA_MEDIATED_INHIBITION_OF_TRANSLATION	0.0453542	0.249713
GO_POSITIVE_REGULATION_OF_MUSCLE_CELL_DIFFERENTIATION	0.0451376	0.00452455
GO_SECRETORY_GRANULE_LOCALIZATION	0.0451176	0.166216
GO_REGULATION_OF_TISSUE_REMODELING	0.0450929	0.0227701
GO_VESICLE_CYTOSKELETAL_TRAFFICKING	0.0450285	0.0383523
GO_RNA_INTERFERENCE	0.0450007	0.173274
GO_PROTEASOME_ASSEMBLY	0.0449997	0.268482
GO_NEGATIVE_REGULATION_OF_PRODUCTION_OF_MIRNAS_INVOLVED_IN_GENE_SILENCING_BY_MIRNA	0.0449846	0.134709
GO_CELLULAR_RESPONSE_TO_ETHANOL	0.0449789	0.193976
GO_POSITIVE_REGULATION_OF_PRODUCTION_OF_MIRNAS_INVOLVED_IN_GENE_SILENCING_BY_MIRNA	0.0449363	0.217514
GO_CHONDROITIN_SULFATE_BIOSYNTHETIC_PROCESS	0.0449191	0.16957
GO_RESPONSE_TO_ISOQUINOLINE_ALKALOID	0.0449185	0.0771983
GO_PHOSPHATIDYLCHOLINE_METABOLIC_PROCESS	0.0448531	0.00989729
GO_POSITIVE_REGULATION_BY_HOST_OF_VIRAL_PROCESS	0.0448297	0.203803
GO_INTRINSIC_APOPTOTIC_SIGNALING_PATHWAY_IN_RESPONSE_TO_DNA_DAMAGE	0.0447683	0.0126406
GO_NEGATIVE_REGULATION_OF_UBIQUITIN_PROTEIN_TRANSFERASE_ACTIVITY	0.0445847	0.244229
GO_REGULATION_OF_VACUOLE_ORGANIZATION	0.0445721	0.0394891
GO_REGULATION_OF_MEMBRANE_LIPID_DISTRIBUTION	0.0445512	0.0213903
GO_RESPONSE_TO_COLD	0.0445331	0.0537414
GO_REGULATION_OF_MACROPHAGE_MIGRATION	0.0444772	0.0965874
GO_COPPER_ION_TRANSPORT	0.0443616	0.180882
GO_NEGATIVE_REGULATION_OF_DNA_METABOLIC_PROCESS	0.0443552	0.00283791
GO_PHOSPHOLIPASE_C_ACTIVATING_G_PROTEIN_COUPLED_RECEPTOR_SIGNALING_PATHWAY	0.044119	0.086912
GO_RECEPTOR_BIOSYNTHETIC_PROCESS	0.0441098	0.168045
GO_POSITIVE_REGULATION_OF_RHO_PROTEIN_SIGNAL_TRANSDUCTION	0.0440703	0.180611
GO_RESPONSE_TO_TOPOLOGICALLY_INCORRECT_PROTEIN	0.044019	0.083372
GO_ORGANELLE_INHERITANCE	0.0439284	0.23245
GO_NUCLEOBASE_CONTAINING_SMALL_MOLECULE_INTERCONVERSION	0.0438825	0.124912
GO_POSITIVE_REGULATION_OF_NEUROINFLAMMATORY_RESPONSE	0.0436656	0.225115
GO_REGULATION_OF_CARDIAC_MUSCLE_ADAPTATION	0.0436637	0.257616
GO_POSITIVE_REGULATION_OF_PROTEOLYSIS	0.0436445	0.00815323
GO_NEGATIVE_REGULATION_OF_INTRACELLULAR_ESTROGEN_RECEPTOR_SIGNALING_PATHWAY	0.0436357	0.162564
GO_MUSCLE_FILAMENT_SLIDING	0.0435436	0.311044
GO_INNER_DYNEIN_ARM_ASSEMBLY	0.0435091	0.300188
GO_ESTABLISHMENT_OF_PROTEIN_LOCALIZATION_TO_MITOCHONDRIAL_MEMBRANE	0.0434951	0.0803907
GO_REGULATION_OF_CALCIUM_ION_TRANSPORT	0.0433426	0.0080521
GO_REGULATION_OF_HISTONE_H3_K27_METHYLATION	0.0431543	0.225669
GO_REGULATION_OF_HEMATOPOIETIC_PROGENITOR_CELL_DIFFERENTIATION	0.0430124	0.156902
GO_ESTABLISHMENT_OF_SISTER_CHROMATID_COHESION	0.0430106	0.271469
GO_NUCLEOTIDE_SUGAR_TRANSMEMBRANE_TRANSPORT	0.0429896	0.314558
GO_POSITIVE_REGULATION_OF_CELL_MATURATION	0.0429764	0.2576
GO_RESPONSE_TO_IONIZING_RADIATION	0.042702	0.00813758
GO_REGULATION_OF_NEUROMUSCULAR_JUNCTION_DEVELOPMENT	0.0426681	0.20509
GO_POSITIVE_REGULATION_OF_EXTRACELLULAR_MATRIX_ORGANIZATION	0.0426207	0.11888
GO_ENDOCYTIC_RECYCLING	0.042596	0.08781
GO_GUANOSINE_CONTAINING_COMPOUND_METABOLIC_PROCESS	0.0424909	0.103157
GO_WOUND_HEALING_SPREADING_OF_EPIDERMAL_CELLS	0.0424291	0.198177
GO_ENDOTHELIAL_CELL_APOPTOTIC_PROCESS	0.0423853	0.0902213
GO_NEGATIVE_REGULATION_OF_MYELOID_LEUKOCYTE_DIFFERENTIATION	0.0423275	0.0801784
GO_MACROPINOCYTOSIS	0.0422997	0.275454
GO_SELECTIVE_AUTOPHAGY	0.0422944	0.0804533
GO_INOSITOL_TRISPHOSPHATE_METABOLIC_PROCESS	0.0422704	0.325093
GO_CHAPERONE_MEDIATED_PROTEIN_COMPLEX_ASSEMBLY	0.0422012	0.270407
GO_POSITIVE_REGULATION_OF_TUMOR_NECROSIS_FACTOR_SECRETION	0.0420428	0.205689
GO_REGULATION_OF_SPHINGOLIPID_BIOSYNTHETIC_PROCESS	0.0420246	0.135437
GO_ACTIN_POLYMERIZATION_OR_DEPOLYMERIZATION	0.0419261	0.0407054
GO_RESPONSE_TO_ENDOPLASMIC_RETICULUM_STRESS	0.0419098	0.0372999
GO_MATURATION_OF_LSU_RRNA	0.0417796	0.329925
GO_REGULATION_OF_BONE_REMODELING	0.0417752	0.0697868
GO_RESPONSE_TO_X_RAY	0.0417376	0.113486
GO_ACTIVATION_OF_PHOSPHOLIPASE_C_ACTIVITY	0.0416581	0.216282
GO_NEGATIVE_REGULATION_OF_CALCINEURIN_MEDIATED_SIGNALING	0.0414987	0.238424
GO_CELLULAR_RESPONSE_TO_ANTIBIOTIC	0.0414954	0.213596
GO_NEGATIVE_REGULATION_OF_RESPONSE_TO_EXTERNAL_STIMULUS	0.0414763	0.0244238
GO_UTP_METABOLIC_PROCESS	0.0413833	0.241346
GO_REGULATION_OF_CHROMOSOME_SEGREGATION	0.0413329	0.158349
GO_REGULATION_OF_T_HELPER_2_CELL_CYTOKINE_PRODUCTION	0.0412854	0.322148
GO_LEUKOTRIENE_BIOSYNTHETIC_PROCESS	0.0412307	0.300922
GO_NEGATIVE_REGULATION_OF_ANION_TRANSMEMBRANE_TRANSPORT	0.041176	0.171099
GO_COLLAGEN_ACTIVATED_TYROSINE_KINASE_RECEPTOR_SIGNALING_PATHWAY	0.0411497	0.273509
GO_POSITIVE_REGULATION_OF_MYELOID_CELL_DIFFERENTIATION	0.0410827	0.0657413
GO_REGULATION_OF_PROTEIN_LOCALIZATION_TO_CENTROSOME	0.0410817	0.294377
GO_EPITHELIAL_CELL_MATURATION	0.04106	0.232315
GO_REGULATION_OF_LOW_DENSITY_LIPOPROTEIN_PARTICLE_CLEARANCE	0.0410019	0.300678
GO_FEMALE_MEIOTIC_NUCLEAR_DIVISION	0.040993	0.161297
GO_FIBROBLAST_APOPTOTIC_PROCESS	0.0409744	0.152036
GO_REGULATION_OF_LIPID_LOCALIZATION	0.0408348	0.0290337
GO_ANDROGEN_METABOLIC_PROCESS	0.0408268	0.141079
GO_NEGATIVE_REGULATION_OF_DNA_BINDING_TRANSCRIPTION_FACTOR_ACTIVITY	0.0407972	0.0117584
GO_PROTEIN_QUALITY_CONTROL_FOR_MISFOLDED_OR_INCOMPLETELY_SYNTHESIZED_PROTEINS	0.0407961	0.178064
GO_LOCALIZATION_WITHIN_MEMBRANE	0.0407357	0.0103805
GO_SYNAPTIC_VESICLE_PRIMING	0.040698	0.203534
GO_NEGATIVE_REGULATION_OF_PROTEIN_MODIFICATION_BY_SMALL_PROTEIN_CONJUGATION_OR_REMOVAL	0.0406773	0.0388007
GO_PURINE_NUCLEOSIDE_TRIPHOSPHATE_METABOLIC_PROCESS	0.040665	0.201999
GO_POSITIVE_REGULATION_OF_VASCULAR_ENDOTHELIAL_GROWTH_FACTOR_PRODUCTION	0.0406162	0.175289
GO_NEGATIVE_REGULATION_OF_HOMOTYPIC_CELL_CELL_ADHESION	0.0406124	0.203147
GO_RRNA_TRANSCRIPTION	0.0406015	0.153604
GO_REGULATION_OF_KERATINOCYTE_DIFFERENTIATION	0.0405158	0.138058
GO_NEGATIVE_REGULATION_OF_PLATELET_ACTIVATION	0.0404594	0.30139
GO_REGULATION_OF_PROTEIN_LOCALIZATION_TO_CELL_SURFACE	0.0404386	0.0722131
GO_POSITIVE_REGULATION_OF_PROTEIN_CONTAINING_COMPLEX_ASSEMBLY	0.0403234	0.0046599
GO_POSITIVE_REGULATION_OF_DEPHOSPHORYLATION	0.0402951	0.0529388
GO_NCRNA_PROCESSING	0.0402928	0.120611
GO_REGULATION_OF_RETINOIC_ACID_RECEPTOR_SIGNALING_PATHWAY	0.0402661	0.180654
GO_REGULATION_OF_SMALL_GTPASE_MEDIATED_SIGNAL_TRANSDUCTION	0.0402498	0.0155245
GO_CARDIOBLAST_DIFFERENTIATION	0.0402416	0.278182
GO_PEPTIDYL_TYROSINE_MODIFICATION	0.0401811	0.00631984
GO_POSITIVE_REGULATION_OF_SMALL_GTPASE_MEDIATED_SIGNAL_TRANSDUCTION	0.0401234	0.101863
GO_POSITIVE_REGULATION_OF_STRIATED_MUSCLE_CONTRACTION	0.0401058	0.24311
GO_REGULATION_OF_RAS_PROTEIN_SIGNAL_TRANSDUCTION	0.040059	0.0346171
GO_POSITIVE_REGULATION_OF_CALCIUM_ION_TRANSPORT_INTO_CYTOSOL	0.0400112	0.0677418
GO_BASIC_AMINO_ACID_TRANSMEMBRANE_TRANSPORT	0.0399339	0.25037
GO_L_PHENYLALANINE_METABOLIC_PROCESS	0.0399212	0.323497
GO_POSITIVE_REGULATION_OF_UBIQUITIN_PROTEIN_TRANSFERASE_ACTIVITY	0.0399039	0.130359
GO_GOLGI_TO_ENDOSOME_TRANSPORT	0.0398836	0.186061
GO_MANGANESE_ION_TRANSPORT	0.039879	0.319636
GO_NEGATIVE_REGULATION_OF_WOUND_HEALING	0.0398363	0.12658
GO_SPERM_MOTILITY	0.0397436	0.058347
GO_REGULATION_OF_MITOCHONDRIAL_OUTER_MEMBRANE_PERMEABILIZATION_INVOLVED_IN_APOPTOTIC_SIGNALING_PATHWAY	0.0396456	0.0828735
GO_RETICULOPHAGY	0.0396209	0.270653
GO_CHROMOSOME_SEPARATION	0.0396074	0.141114
GO_CELLULAR_RESPONSE_TO_ALKALOID	0.0395146	0.0621819
GO_MITOCHONDRIAL_RESPIRASOME_ASSEMBLY	0.0394788	0.443615
GO_REGULATION_OF_STORE_OPERATED_CALCIUM_ENTRY	0.0394704	0.237983
GO_POSITIVE_REGULATION_OF_MYELOID_LEUKOCYTE_CYTOKINE_PRODUCTION_INVOLVED_IN_IMMUNE_RESPONSE	0.0394492	0.221147
GO_RESPONSE_TO_MISFOLDED_PROTEIN	0.0394228	0.211812
GO_NCRNA_METABOLIC_PROCESS	0.0394137	0.114367
GO_CELLULAR_RESPONSE_TO_MECHANICAL_STIMULUS	0.039369	0.0657682
GO_REGULATION_OF_APOPTOTIC_PROCESS_INVOLVED_IN_DEVELOPMENT	0.0393526	0.399419
GO_PURINE_NUCLEOSIDE_MONOPHOSPHATE_METABOLIC_PROCESS	0.0393184	0.117698
GO_RECOMBINATIONAL_REPAIR	0.0392807	0.0770473
GO_RIG_I_SIGNALING_PATHWAY	0.0392614	0.206778
GO_TORC1_SIGNALING	0.0392029	0.0723628
GO_REGULATION_OF_OXIDATIVE_PHOSPHORYLATION	0.0391457	0.254798
GO_CYTOPLASMIC_PATTERN_RECOGNITION_RECEPTOR_SIGNALING_PATHWAY_IN_RESPONSE_TO_VIRUS	0.039111	0.14067
GO_MESENCHYMAL_CELL_APOPTOTIC_PROCESS	0.0391103	0.301013
GO_APOPTOTIC_MITOCHONDRIAL_CHANGES	0.0390622	0.0375397
GO_MAINTENANCE_OF_LOCATION	0.0390573	0.00548898
GO_POSITIVE_REGULATION_OF_CHROMOSOME_SEGREGATION	0.0389649	0.205933
GO_POSITIVE_REGULATION_OF_TUMOR_NECROSIS_FACTOR_MEDIATED_SIGNALING_PATHWAY	0.0388638	0.249566
GO_VACUOLE_ORGANIZATION	0.038739	0.0222005
GO_POSITIVE_REGULATION_OF_CATECHOLAMINE_SECRETION	0.0385964	0.334922
GO_NEGATIVE_REGULATION_OF_RESPONSE_TO_WOUNDING	0.0385064	0.0985789
GO_REGULATION_OF_CHOLESTEROL_ESTERIFICATION	0.0384956	0.315867
GO_POSITIVE_REGULATION_OF_SMOOTH_MUSCLE_CELL_MIGRATION	0.038439	0.163388
GO_POSITIVE_REGULATION_OF_REACTIVE_OXYGEN_SPECIES_BIOSYNTHETIC_PROCESS	0.0384202	0.133503
GO_REGULATION_OF_LIPOPROTEIN_LIPASE_ACTIVITY	0.0383922	0.278772
GO_DNA_BIOSYNTHETIC_PROCESS	0.0383144	0.0289303
GO_REGULATION_OF_TRANSLATION_IN_RESPONSE_TO_ENDOPLASMIC_RETICULUM_STRESS	0.0383059	0.379784
GO_NETRIN_ACTIVATED_SIGNALING_PATHWAY	0.0383039	0.332205
GO_POSITIVE_REGULATION_OF_ATP_METABOLIC_PROCESS	0.0382748	0.132678
GO_TUMOR_NECROSIS_FACTOR_SECRETION	0.0382695	0.231861
GO_POSITIVE_REGULATION_OF_CYTOSKELETON_ORGANIZATION	0.0382471	0.0333623
GO_POSTSYNAPTIC_MODULATION_OF_CHEMICAL_SYNAPTIC_TRANSMISSION	0.0382349	0.251861
GO_SIGNAL_TRANSDUCTION_IN_RESPONSE_TO_DNA_DAMAGE	0.0381663	0.027152
GO_MACROPHAGE_CYTOKINE_PRODUCTION	0.0380672	0.259146
GO_POSITIVE_REGULATION_OF_SUPRAMOLECULAR_FIBER_ORGANIZATION	0.0379839	0.056236
GO_TRANSCRIPTION_BY_RNA_POLYMERASE_I	0.0379773	0.101323
GO_REGULATION_OF_DOUBLE_STRAND_BREAK_REPAIR_VIA_NONHOMOLOGOUS_END_JOINING	0.0379398	0.129365
GO_NEGATIVE_REGULATION_OF_PLATELET_DERIVED_GROWTH_FACTOR_RECEPTOR_SIGNALING_PATHWAY	0.03793	0.206692
GO_CELLULAR_RESPONSE_TO_TOPOLOGICALLY_INCORRECT_PROTEIN	0.0378248	0.122929
GO_VESICLE_BUDDING_FROM_MEMBRANE	0.0377935	0.142194
GO_NEGATIVE_REGULATION_OF_PROTEIN_BINDING	0.0377709	0.0115943
GO_MUCUS_SECRETION	0.0377425	0.300496
GO_TRANSEPITHELIAL_TRANSPORT	0.0376416	0.189579
GO_INTRINSIC_APOPTOTIC_SIGNALING_PATHWAY	0.0376028	0.0431131
GO_GOLGI_LOCALIZATION	0.0375738	0.282932
GO_PHOSPHATIDYLETHANOLAMINE_METABOLIC_PROCESS	0.0375675	0.186368
GO_EPITHELIAL_CELL_APOPTOTIC_PROCESS	0.0375361	0.0677705
GO_RECEPTOR_CLUSTERING	0.0375359	0.0441681
GO_ATP_DEPENDENT_CHROMATIN_REMODELING	0.037367	0.0739095
GO_SEQUESTERING_OF_ACTIN_MONOMERS	0.0373552	0.346751
GO_POSITIVE_REGULATION_OF_DNA_DAMAGE_RESPONSE_SIGNAL_TRANSDUCTION_BY_P53_CLASS_MEDIATOR	0.0373377	0.280418
GO_POSITIVE_REGULATION_OF_CALCIUM_ION_TRANSPORT	0.0373016	0.0321432
GO_PHAGOSOME_LYSOSOME_FUSION	0.0372221	0.33952
GO_PROTEIN_ADP_RIBOSYLATION	0.0372059	0.14782
GO_NEGATIVE_REGULATION_OF_POSTTRANSCRIPTIONAL_GENE_SILENCING	0.0371844	0.164568
GO_ZYMOGEN_ACTIVATION	0.0371619	0.124969
GO_REGULATION_OF_MACROPHAGE_CHEMOTAXIS	0.0371272	0.142032
GO_MITOTIC_NUCLEAR_ENVELOPE_REASSEMBLY	0.0370266	0.376002
GO_REGULATION_OF_STEM_CELL_DIVISION	0.0369987	0.232961
GO_CELLULAR_RESPONSE_TO_GROWTH_HORMONE_STIMULUS	0.036982	0.247401
GO_REGULATION_OF_PRODUCTION_OF_SMALL_RNA_INVOLVED_IN_GENE_SILENCING_BY_RNA	0.0369622	0.159723
GO_DEOXYRIBOSE_PHOSPHATE_CATABOLIC_PROCESS	0.0369116	0.24308
GO_INTRINSIC_APOPTOTIC_SIGNALING_PATHWAY_BY_P53_CLASS_MEDIATOR	0.0369095	0.0662242
GO_REGULATION_OF_PROTEIN_COMPLEX_STABILITY	0.0369058	0.292039
GO_DNA_PACKAGING	0.036883	0.0243938
GO_REGULATION_OF_MAP_KINASE_ACTIVITY	0.0368731	0.0205064
GO_RIBONUCLEOPROTEIN_COMPLEX_BIOGENESIS	0.0368377	0.214122
GO_AMYLOID_PRECURSOR_PROTEIN_METABOLIC_PROCESS	0.0368266	0.051461
GO_PROTEIN_LOCALIZATION_TO_LYSOSOME	0.0367966	0.143432
GO_REGULATION_OF_CELL_CYCLE_ARREST	0.03679	0.0247329
GO_POSITIVE_REGULATION_OF_MITOCHONDRION_ORGANIZATION	0.036729	0.0339156
GO_REGULATION_OF_SKELETAL_MUSCLE_CONTRACTION	0.0367259	0.299239
GO_NEGATIVE_REGULATION_OF_TUMOR_NECROSIS_FACTOR_SECRETION	0.0366765	0.466926
GO_NEGATIVE_REGULATION_OF_RECEPTOR_SIGNALING_PATHWAY_VIA_JAK_STAT	0.0366717	0.264989
GO_POSITIVE_REGULATION_OF_PROTEIN_POLYMERIZATION	0.0366622	0.0366512
GO_RIBONUCLEOSIDE_TRIPHOSPHATE_METABOLIC_PROCESS	0.0366383	0.231615
GO_NEGATIVE_REGULATION_OF_TOR_SIGNALING	0.0366375	0.107166
GO_GALACTOSE_METABOLIC_PROCESS	0.0366227	0.313412
GO_AUDITORY_RECEPTOR_CELL_DEVELOPMENT	0.0366005	0.211832
GO_POSITIVE_REGULATION_OF_TRANSCRIPTION_FROM_RNA_POLYMERASE_II_PROMOTER_INVOLVED_IN_CELLULAR_RESPONSE_TO_CHEMICAL_STIMULUS	0.036464	0.216429
GO_PROTEIN_LOCALIZATION_TO_CHROMATIN	0.0364464	0.202729
GO_PROTEIN_INSERTION_INTO_MITOCHONDRIAL_MEMBRANE_INVOLVED_IN_APOPTOTIC_SIGNALING_PATHWAY	0.0363932	0.14363
GO_NEGATIVE_REGULATION_OF_PROTEOLYSIS	0.0362973	0.023553
GO_REGULATION_OF_CELL_CYCLE_G2_M_PHASE_TRANSITION	0.0361649	0.0799588
GO_REGULATION_OF_CHEMOTAXIS	0.0361078	0.0568446
GO_REGULATION_OF_AMYLOID_BETA_CLEARANCE	0.0360571	0.247887
GO_REGULATION_OF_EXTRINSIC_APOPTOTIC_SIGNALING_PATHWAY_VIA_DEATH_DOMAIN_RECEPTORS	0.0360527	0.133353
GO_AMINE_METABOLIC_PROCESS	0.0360031	0.146057
GO_GLYCOSYL_COMPOUND_CATABOLIC_PROCESS	0.0359537	0.213406
GO_ENDODERMAL_CELL_DIFFERENTIATION	0.0359414	0.236585
GO_MUSCLE_HYPERTROPHY_IN_RESPONSE_TO_STRESS	0.0359023	0.205271
GO_DEOXYRIBONUCLEOSIDE_MONOPHOSPHATE_METABOLIC_PROCESS	0.0358876	0.361376
GO_POSITIVE_REGULATION_OF_MACROPHAGE_MIGRATION	0.0358478	0.294223
GO_CYTOPLASMIC_MICROTUBULE_ORGANIZATION	0.0358455	0.111742
GO_ATP_BIOSYNTHETIC_PROCESS	0.0357949	0.378569
GO_SYNAPTIC_VESICLE_CYTOSKELETAL_TRANSPORT	0.0357465	0.279299
GO_HORMONE_CATABOLIC_PROCESS	0.0357097	0.294162
GO_CARBOHYDRATE_DERIVATIVE_CATABOLIC_PROCESS	0.0356866	0.0490362
GO_GRANULOCYTE_DIFFERENTIATION	0.0355952	0.259292
GO_ESTABLISHMENT_OF_ORGANELLE_LOCALIZATION	0.0355723	0.0445619
GO_REGULATION_OF_DNA_DAMAGE_RESPONSE_SIGNAL_TRANSDUCTION_BY_P53_CLASS_MEDIATOR	0.0355584	0.201767
GO_LOW_DENSITY_LIPOPROTEIN_PARTICLE_REMODELING	0.0355233	0.314746
GO_NEGATIVE_REGULATION_OF_RESPONSE_TO_CYTOKINE_STIMULUS	0.0354968	0.10266
GO_CHOLESTEROL_STORAGE	0.0354526	0.232319
GO_NEUTRAL_LIPID_CATABOLIC_PROCESS	0.0354425	0.190579
GO_METANEPHRIC_RENAL_VESICLE_MORPHOGENESIS	0.0353967	0.227507
GO_REGULATION_OF_DEPHOSPHORYLATION	0.0353813	0.0146217
GO_ANDROGEN_RECEPTOR_SIGNALING_PATHWAY	0.0352729	0.145259
GO_COPII_COATED_VESICLE_BUDDING	0.0352273	0.224013
GO_NEGATIVE_REGULATION_OF_ATP_METABOLIC_PROCESS	0.0352208	0.193708
GO_TRNA_WOBBLE_URIDINE_MODIFICATION	0.0351572	0.276456
GO_POSITIVE_REGULATION_OF_RELEASE_OF_SEQUESTERED_CALCIUM_ION_INTO_CYTOSOL	0.0351514	0.127147
GO_CHEMOKINE_C_X_C_MOTIF_LIGAND_2_PRODUCTION	0.0351356	0.3167
GO_REGULATION_OF_MIRNA_METABOLIC_PROCESS	0.0351058	0.384002
GO_CARBOHYDRATE_DERIVATIVE_TRANSPORT	0.0350911	0.0972804
GO_POSITIVE_REGULATION_OF_PROTEIN_MATURATION	0.0350167	0.262191
GO_RECEPTOR_INTERNALIZATION	0.0350131	0.0307194
GO_LIPID_TRANSLOCATION	0.0348392	0.0902296
GO_ENDOSOME_ORGANIZATION	0.0348261	0.112648
GO_NEGATIVE_REGULATION_OF_CARBOHYDRATE_METABOLIC_PROCESS	0.0347587	0.132625
GO_POSITIVE_REGULATION_OF_CELLULAR_PROTEIN_LOCALIZATION	0.0347458	0.019619
GO_CELLULAR_RESPONSE_TO_ACIDIC_PH	0.0347313	0.420398
GO_POSITIVE_REGULATION_OF_ORGANELLE_ASSEMBLY	0.0347313	0.0554055
GO_RESPONSE_TO_VITAMIN	0.0347049	0.0690776
GO_PHOTOTRANSDUCTION	0.0346935	0.157803
GO_ACTIVATION_OF_MAPKK_ACTIVITY	0.034627	0.111011
GO_EXOCYTIC_PROCESS	0.0346224	0.0748067
GO_PONS_DEVELOPMENT	0.0345914	0.455303
GO_PROTEIN_LOCALIZATION_TO_MICROTUBULE_ORGANIZING_CENTER	0.0345235	0.177254
GO_DETECTION_OF_STIMULUS_INVOLVED_IN_SENSORY_PERCEPTION_OF_PAIN	0.0344338	0.242396
GO_LAYER_FORMATION_IN_CEREBRAL_CORTEX	0.0344274	0.388481
GO_HEPATOCYTE_GROWTH_FACTOR_RECEPTOR_SIGNALING_PATHWAY	0.034317	0.277468
GO_POSITIVE_REGULATION_OF_OXIDATIVE_STRESS_INDUCED_CELL_DEATH	0.034304	0.324861
GO_REGULATION_OF_INTRINSIC_APOPTOTIC_SIGNALING_PATHWAY	0.0342529	0.11176
GO_REGULATION_OF_ACTIN_CYTOSKELETON_REORGANIZATION	0.0342013	0.270032
GO_TRANSLESION_SYNTHESIS	0.034198	0.168842
GO_POSITIVE_REGULATION_OF_ACTIN_FILAMENT_BUNDLE_ASSEMBLY	0.0341718	0.197
GO_NEGATIVE_REGULATION_OF_LIPID_STORAGE	0.0340923	0.333804
GO_PEPTIDYL_TYROSINE_DEPHOSPHORYLATION	0.0339454	0.0522124
GO_REGULATION_OF_GLOMERULAR_FILTRATION	0.0339444	0.386215
GO_TELOMERE_CAPPING	0.0339381	0.102304
GO_NUCLEOSOME_ASSEMBLY	0.0339229	0.0984531
GO_VESICLE_TRANSPORT_ALONG_MICROTUBULE	0.0339223	0.200461
GO_POSITIVE_REGULATION_OF_REACTIVE_OXYGEN_SPECIES_METABOLIC_PROCESS	0.0339083	0.197686
GO_PEPTIDYL_LYSINE_DIMETHYLATION	0.0337789	0.322939
GO_PURINE_NUCLEOSIDE_MONOPHOSPHATE_BIOSYNTHETIC_PROCESS	0.0337523	0.340597
GO_VASCULAR_ENDOTHELIAL_GROWTH_FACTOR_RECEPTOR_SIGNALING_PATHWAY	0.033704	0.19257
GO_POSITIVE_REGULATION_OF_CYTOSOLIC_CALCIUM_ION_CONCENTRATION_INVOLVED_IN_PHOSPHOLIPASE_C_ACTIVATING_G_PROTEIN_COUPLED_SIGNALING_PATHWAY	0.0336906	0.294229
GO_NEGATIVE_REGULATION_OF_DNA_RECOMBINATION	0.03364	0.148169
GO_GOLGI_VESICLE_BUDDING	0.0336106	0.239585
GO_MAINTENANCE_OF_ORGANELLE_LOCATION	0.0335464	0.295266
GO_ISOPRENOID_CATABOLIC_PROCESS	0.0335463	0.47627
GO_HYALURONAN_METABOLIC_PROCESS	0.0335114	0.188471
GO_NEGATIVE_REGULATION_OF_CELL_CYCLE_PHASE_TRANSITION	0.0334871	0.100338
GO_PLASMA_MEMBRANE_TUBULATION	0.0334423	0.298458
GO_POSITIVE_REGULATION_OF_AMYLOID_PRECURSOR_PROTEIN_CATABOLIC_PROCESS	0.0333906	0.213802
GO_REGULATION_OF_CELL_SHAPE	0.0333773	0.10443
GO_PROTEIN_POLYUBIQUITINATION	0.0333367	0.0409654
GO_PHASIC_SMOOTH_MUSCLE_CONTRACTION	0.0333304	0.359843
GO_NEGATIVE_REGULATION_OF_ACUTE_INFLAMMATORY_RESPONSE	0.0332927	0.350966
GO_REGULATION_OF_SISTER_CHROMATID_COHESION	0.0332807	0.345881
GO_DRINKING_BEHAVIOR	0.0332773	0.490451
GO_POSITIVE_REGULATION_OF_RECEPTOR_MEDIATED_ENDOCYTOSIS	0.0331668	0.0922788
GO_REGULATION_OF_GTPASE_ACTIVITY	0.0331634	0.0186974
GO_RNA_DEPENDENT_DNA_BIOSYNTHETIC_PROCESS	0.0331501	0.214321
GO_POSITIVE_REGULATION_OF_HUMORAL_IMMUNE_RESPONSE	0.0331304	0.320626
GO_VESICLE_ORGANIZATION	0.0331246	0.0565764
GO_STEROL_HOMEOSTASIS	0.0330744	0.0518781
GO_REGULATION_OF_MACROPHAGE_DIFFERENTIATION	0.0330626	0.277586
GO_ANATOMICAL_STRUCTURE_REGRESSION	0.0330155	0.307586
GO_REGULATION_OF_PEPTIDYL_TYROSINE_PHOSPHORYLATION	0.0330105	0.0539091
GO_NEGATIVE_REGULATION_OF_MEGAKARYOCYTE_DIFFERENTIATION	0.0328296	0.4716
GO_VESICLE_TARGETING	0.0327813	0.227203
GO_NEGATIVE_REGULATION_OF_CALCIUM_MEDIATED_SIGNALING	0.0325549	0.205676
GO_DIVALENT_INORGANIC_CATION_TRANSPORT	0.0324778	0.00941711
GO_NEGATIVE_REGULATION_OF_MITOCHONDRION_ORGANIZATION	0.0324217	0.18025
GO_AGING	0.0323264	0.0628218
GO_HEMATOPOIETIC_PROGENITOR_CELL_DIFFERENTIATION	0.0322303	0.0809891
GO_LAMELLIPODIUM_ASSEMBLY	0.0321989	0.143832
GO_CERAMIDE_METABOLIC_PROCESS	0.0321911	0.0880741
GO_REGULATION_OF_MITOCHONDRION_ORGANIZATION	0.0320768	0.0543226
GO_NEGATIVE_REGULATION_OF_MAP_KINASE_ACTIVITY	0.0320559	0.183365
GO_ENDOPLASMIC_RETICULUM_UNFOLDED_PROTEIN_RESPONSE	0.0319718	0.201355
GO_PRENYLATION	0.0319609	0.449893
GO_ERK1_AND_ERK2_CASCADE	0.0319494	0.0999173
GO_RESPONSE_TO_ACIDIC_PH	0.0318988	0.308458
GO_POSITIVE_REGULATION_OF_GLUTAMATE_RECEPTOR_SIGNALING_PATHWAY	0.0318504	0.282369
GO_AMELOGENESIS	0.031845	0.3034
GO_POSITIVE_REGULATION_OF_APOPTOTIC_SIGNALING_PATHWAY	0.031843	0.0639501
GO_POSITIVE_REGULATION_OF_NEURON_PROJECTION_REGENERATION	0.0316978	0.459485
GO_G2_DNA_DAMAGE_CHECKPOINT	0.0316877	0.238413
GO_CHROMOSOME_CONDENSATION	0.0316242	0.286929
GO_HEXOSE_CATABOLIC_PROCESS	0.0316051	0.236226
GO_REGULATION_OF_GLYCOPROTEIN_METABOLIC_PROCESS	0.0315583	0.176053
GO_PYRIMIDINE_RIBONUCLEOSIDE_MONOPHOSPHATE_METABOLIC_PROCESS	0.0315355	0.348517
GO_NEGATIVE_REGULATION_OF_MACROPHAGE_DERIVED_FOAM_CELL_DIFFERENTIATION	0.0315274	0.453905
GO_MYELOID_CELL_HOMEOSTASIS	0.0314863	0.0643104
GO_RENAL_VESICLE_DEVELOPMENT	0.0314503	0.275666
GO_REGULATION_OF_ERBB_SIGNALING_PATHWAY	0.0314492	0.101131
GO_HISTONE_H3_K36_METHYLATION	0.0313449	0.441959
GO_REGULATION_OF_CHROMOSOME_SEPARATION	0.0313181	0.308324
GO_REGULATION_OF_SECONDARY_METABOLIC_PROCESS	0.031288	0.334182
GO_REGULATION_OF_ACTIN_FILAMENT_LENGTH	0.031197	0.120392
GO_REGULATION_OF_REGULATED_SECRETORY_PATHWAY	0.0311926	0.0616727
GO_POSITIVE_REGULATION_OF_GTPASE_ACTIVITY	0.0311592	0.0335939
GO_ERAD_PATHWAY	0.0311328	0.150147
GO_RESPONSE_TO_GROWTH_HORMONE	0.0310843	0.264673
GO_NUCLEAR_TRANSCRIBED_MRNA_CATABOLIC_PROCESS_EXONUCLEOLYTIC	0.0310734	0.283923
GO_REACTIVE_NITROGEN_SPECIES_METABOLIC_PROCESS	0.0310504	0.180386
GO_COLLAGEN_METABOLIC_PROCESS	0.0310453	0.284265
GO_PROTEIN_LOCALIZATION_TO_MICROTUBULE	0.0310072	0.260399
GO_NEGATIVE_REGULATION_OF_CELLULAR_CATABOLIC_PROCESS	0.0309968	0.055811
GO_RAS_PROTEIN_SIGNAL_TRANSDUCTION	0.0309698	0.0894426
GO_POSITIVE_REGULATION_OF_PROTEIN_EXPORT_FROM_NUCLEUS	0.0309065	0.296354
GO_LIPID_HOMEOSTASIS	0.0308957	0.0693792
GO_RESPONSE_TO_SALT	0.0308503	0.370382
GO_POSITIVE_REGULATION_OF_VIRAL_PROCESS	0.0308261	0.11623
GO_EXTRINSIC_APOPTOTIC_SIGNALING_PATHWAY_VIA_DEATH_DOMAIN_RECEPTORS	0.0307358	0.12628
GO_TRNA_METHYLATION	0.0307139	0.297402
GO_PROTEIN_IMPORT_INTO_PEROXISOME_MATRIX	0.0306619	0.402896
GO_IMMUNOLOGICAL_MEMORY_PROCESS	0.0306415	0.419896
GO_NOTCH_RECEPTOR_PROCESSING	0.0305993	0.41271
GO_MAINTENANCE_OF_SISTER_CHROMATID_COHESION	0.0305185	0.478045
GO_POSTSYNAPTIC_SIGNAL_TRANSDUCTION	0.0303044	0.295804
GO_NATURAL_KILLER_CELL_DIFFERENTIATION	0.0302951	0.313186
GO_ACTIN_FILAMENT_ORGANIZATION	0.0302695	0.128227
GO_REGULATION_OF_ENDOCYTIC_RECYCLING	0.0302684	0.472886
GO_REGULATION_OF_PROTEIN_GLYCOSYLATION	0.0302639	0.330653
GO_AMYLOID_BETA_FORMATION	0.0302413	0.182865
GO_IRES_DEPENDENT_VIRAL_TRANSLATIONAL_INITIATION	0.0301969	0.515577
GO_REGULATION_OF_TRANSLATIONAL_INITIATION_IN_RESPONSE_TO_STRESS	0.0301932	0.418406
GO_PROTEIN_LOCALIZATION_TO_CHROMOSOME	0.0301541	0.24047
GO_POSITIVE_REGULATION_OF_CALCIUM_ION_TRANSMEMBRANE_TRANSPORT	0.0301451	0.0882996
GO_PHENOTYPIC_SWITCHING	0.0301312	0.434668
GO_REGULATION_OF_PHENOTYPIC_SWITCHING	0.0301312	0.434668
GO_CELLULAR_RESPONSE_TO_GLUCOSE_STARVATION	0.0300749	0.224855
GO_REGULATION_OF_INTRINSIC_APOPTOTIC_SIGNALING_PATHWAY_IN_RESPONSE_TO_DNA_DAMAGE	0.030061	0.208834
GO_REGULATION_OF_NUCLEOTIDE_BIOSYNTHETIC_PROCESS	0.0300445	0.228614
GO_NEGATIVE_REGULATION_OF_HEMOPOIESIS	0.0300157	0.116614
GO_RESPONSE_TO_GRAVITY	0.0299997	0.443573
GO_POSITIVE_REGULATION_OF_LIPID_KINASE_ACTIVITY	0.0299899	0.302212
GO_NEGATIVE_REGULATION_OF_LEUKOCYTE_MIGRATION	0.0299266	0.196423
GO_NEGATIVE_REGULATION_OF_CELL_CYCLE_ARREST	0.0299216	0.270943
GO_REGULATION_OF_CELLULAR_PH	0.0299076	0.113771
GO_POSITIVE_REGULATION_OF_GENE_EXPRESSION_EPIGENETIC	0.0298443	0.172485
GO_GLYCOSYLATION	0.0298355	0.0762389
GO_MITOCHONDRIAL_OUTER_MEMBRANE_PERMEABILIZATION	0.0297865	0.133414
GO_PRODUCTION_OF_SIRNA_INVOLVED_IN_RNA_INTERFERENCE	0.0296972	0.460961
GO_TERMINATION_OF_RNA_POLYMERASE_II_TRANSCRIPTION	0.0296527	0.257897
GO_DNA_SYNTHESIS_INVOLVED_IN_DNA_REPAIR	0.0295683	0.216225
GO_REGULATION_OF_CHROMATIN_ASSEMBLY_OR_DISASSEMBLY	0.0295201	0.292641
GO_PLATELET_AGGREGATION	0.029471	0.276363
GO_ACTIVATION_OF_PROTEIN_KINASE_ACTIVITY	0.0293472	0.0478065
GO_PYRIMIDINE_CONTAINING_COMPOUND_BIOSYNTHETIC_PROCESS	0.0293238	0.199839
GO_REGULATION_OF_NUCLEASE_ACTIVITY	0.0292957	0.406093
GO_PROTEIN_MODIFICATION_BY_SMALL_PROTEIN_REMOVAL	0.0292778	0.143027
GO_REGULATION_OF_DNA_METABOLIC_PROCESS	0.0292671	0.0267907
GO_RENAL_FILTRATION	0.029244	0.327609
GO_REGULATION_OF_CALCIUM_ION_TRANSMEMBRANE_TRANSPORT	0.0292149	0.057203
GO_TELOMERE_ORGANIZATION	0.0291772	0.166645
GO_CELLULAR_RESPONSE_TO_COLD	0.0290937	0.448513
GO_REGULATION_OF_PROTEIN_DEPHOSPHORYLATION	0.0290776	0.121431
GO_POSITIVE_REGULATION_OF_DNA_DEPENDENT_DNA_REPLICATION	0.0290718	0.422675
GO_POSITIVE_REGULATION_OF_PROTEIN_LOCALIZATION_TO_NUCLEUS	0.0290211	0.214315
GO_POSITIVE_REGULATION_OF_CELL_AGING	0.0289867	0.434171
GO_REGULATION_OF_SISTER_CHROMATID_SEGREGATION	0.0289455	0.321651
GO_SCF_DEPENDENT_PROTEASOMAL_UBIQUITIN_DEPENDENT_PROTEIN_CATABOLIC_PROCESS	0.0289234	0.289141
GO_PROTEIN_LOCALIZATION_TO_VACUOLE	0.0289208	0.206506
GO_POSITIVE_REGULATION_OF_CARDIOCYTE_DIFFERENTIATION	0.028898	0.272045
GO_NUCLEAR_EXPORT	0.028881	0.22251
GO_REGULATION_OF_PH	0.0288735	0.122954
GO_CELLULAR_RESPONSE_TO_UV	0.0287712	0.0677345
GO_REGULATION_OF_PHOSPHATASE_ACTIVITY	0.0287444	0.0407225
GO_VIRION_ATTACHMENT_TO_HOST_CELL	0.0286517	0.531166
GO_STEROID_ESTERIFICATION	0.0286285	0.402125
GO_MACROPHAGE_CHEMOTAXIS	0.0285708	0.24429
GO_GLYCOSYL_COMPOUND_BIOSYNTHETIC_PROCESS	0.0285467	0.176881
GO_POSITIVE_REGULATION_OF_VOLTAGE_GATED_CALCIUM_CHANNEL_ACTIVITY	0.028536	0.376135
GO_REGULATION_OF_MYELOID_CELL_DIFFERENTIATION	0.0285335	0.0713203
GO_POSITIVE_REGULATION_OF_MAP_KINASE_ACTIVITY	0.0284512	0.0706793
GO_PHOSPHATIDYLCHOLINE_CATABOLIC_PROCESS	0.0284268	0.35921
GO_VASCULAR_WOUND_HEALING	0.0283727	0.41725
GO_DORSAL_AORTA_DEVELOPMENT	0.028224	0.494463
GO_POSITIVE_REGULATION_OF_PROTEIN_LOCALIZATION_TO_MEMBRANE	0.0280873	0.096656
GO_CENTROSOME_DUPLICATION	0.028078	0.211921
GO_PHOSPHATIDYLETHANOLAMINE_BIOSYNTHETIC_PROCESS	0.0279924	0.383444
GO_RNA_5_END_PROCESSING	0.0279754	0.427556
GO_GTP_METABOLIC_PROCESS	0.027971	0.337782
GO_MITOTIC_CELL_CYCLE_CHECKPOINT	0.0279633	0.144554
GO_CORTICAL_ACTIN_CYTOSKELETON_ORGANIZATION	0.0279604	0.236964
GO_ORGAN_OR_TISSUE_SPECIFIC_IMMUNE_RESPONSE	0.0279527	0.354238
GO_ESTROGEN_METABOLIC_PROCESS	0.0278794	0.348311
GO_POSITIVE_REGULATION_OF_STRESS_FIBER_ASSEMBLY	0.0278461	0.266822
GO_POSITIVE_REGULATION_OF_TELOMERE_MAINTENANCE	0.0278155	0.323757
GO_CELLULAR_TRANSITION_METAL_ION_HOMEOSTASIS	0.0277634	0.230395
GO_NEGATIVE_REGULATION_OF_GENE_SILENCING	0.0277305	0.25403
GO_POSITIVE_REGULATION_OF_SECRETION	0.0277055	0.0434757
GO_RESPONSE_TO_POTASSIUM_ION	0.0276505	0.453043
GO_VESICLE_MEDIATED_TRANSPORT_BETWEEN_ENDOSOMAL_COMPARTMENTS	0.0276474	0.263314
GO_RESPONSE_TO_LEUCINE	0.0276169	0.485867
GO_VESICLE_DOCKING_INVOLVED_IN_EXOCYTOSIS	0.02758	0.250052
GO_REGULATION_OF_HISTONE_UBIQUITINATION	0.0275653	0.44386
GO_L_AMINO_ACID_TRANSPORT	0.0275411	0.19672
GO_MITOCHONDRIAL_MEMBRANE_ORGANIZATION	0.0275391	0.311867
GO_NEGATIVE_REGULATION_OF_CHOLESTEROL_STORAGE	0.0274959	0.503047
GO_DNA_INTEGRITY_CHECKPOINT	0.0274936	0.124756
GO_REGULATION_OF_PROTEIN_TARGETING_TO_MEMBRANE	0.0274492	0.225932
GO_EXIT_FROM_MITOSIS	0.0274281	0.275367
GO_CELLULAR_RESPONSE_TO_LEUCINE	0.0273913	0.500358
GO_PROTEIN_TRANSMEMBRANE_TRANSPORT	0.0273421	0.302728
GO_AMMONIUM_TRANSPORT	0.0273226	0.42327
GO_BASE_EXCISION_REPAIR	0.027318	0.217676
GO_TISSUE_REMODELING	0.0272487	0.12014
GO_RIBONUCLEOSIDE_MONOPHOSPHATE_METABOLIC_PROCESS	0.0271454	0.227413
GO_CELLULAR_METABOLIC_COMPOUND_SALVAGE	0.0271442	0.22146
GO_REGULATION_OF_CELLULAR_KETONE_METABOLIC_PROCESS	0.0271353	0.197601
GO_NUCLEOSIDE_TRIPHOSPHATE_BIOSYNTHETIC_PROCESS	0.0270402	0.360339
GO_CELL_CYCLE_CHECKPOINT	0.0270399	0.152863
GO_VASCULAR_ENDOTHELIAL_GROWTH_FACTOR_PRODUCTION	0.0269769	0.316339
GO_EXTRACELLULAR_MATRIX_CONSTITUENT_SECRETION	0.0269706	0.540303
GO_REGULATION_OF_TOR_SIGNALING	0.0269514	0.133234
GO_NEGATIVE_REGULATION_OF_DNA_TEMPLATED_TRANSCRIPTION_ELONGATION	0.0268454	0.44309
GO_PROTEIN_K63_LINKED_UBIQUITINATION	0.0268437	0.219004
GO_ANTIBACTERIAL_HUMORAL_RESPONSE	0.0268028	0.340443
GO_REGULATION_OF_ATP_METABOLIC_PROCESS	0.0267862	0.165397
GO_REGULATION_OF_NEURON_MATURATION	0.0267478	0.455556
GO_DETECTION_OF_LIGHT_STIMULUS	0.0267356	0.158698
GO_REGULATION_OF_HEPATOCYTE_PROLIFERATION	0.026729	0.360897
GO_NEGATIVE_REGULATION_OF_CHROMOSOME_SEGREGATION	0.0267143	0.409547
GO_POSITIVE_REGULATION_OF_TYPE_2_IMMUNE_RESPONSE	0.0267121	0.475076
GO_ATTACHMENT_OF_MITOTIC_SPINDLE_MICROTUBULES_TO_KINETOCHORE	0.0266543	0.510831
GO_METAPHASE_ANAPHASE_TRANSITION_OF_CELL_CYCLE	0.0266197	0.402222
GO_MACROPHAGE_DIFFERENTIATION	0.0266074	0.301956
GO_AMYLOID_BETA_METABOLIC_PROCESS	0.026592	0.188233
GO_REGULATION_OF_GROWTH_HORMONE_SECRETION	0.0264941	0.474857
GO_RIBONUCLEOSIDE_METABOLIC_PROCESS	0.0264329	0.169664
GO_NUCLEOTIDE_PHOSPHORYLATION	0.0264181	0.17083
GO_NEGATIVE_REGULATION_OF_MULTI_ORGANISM_PROCESS	0.0264039	0.417602
GO_PEPTIDYL_HISTIDINE_MODIFICATION	0.0263969	0.485172
GO_CELL_CYCLE_G2_M_PHASE_TRANSITION	0.0263837	0.155102
GO_POSITIVE_REGULATION_OF_ENDOCYTOSIS	0.0263761	0.141997
GO_CYTOPLASMIC_TRANSLATION	0.0263663	0.504901
GO_NEGATIVE_REGULATION_OF_PEPTIDE_SECRETION	0.0263495	0.226154
GO_REGULATION_OF_MRNA_CATABOLIC_PROCESS	0.0263272	0.255662
GO_DEFINITIVE_HEMOPOIESIS	0.0262938	0.395626
GO_REGULATION_OF_INTEGRIN_ACTIVATION	0.0262891	0.469556
GO_NEGATIVE_REGULATION_OF_PEPTIDASE_ACTIVITY	0.0262879	0.155513
GO_POSITIVE_REGULATION_OF_INTERLEUKIN_5_PRODUCTION	0.0262066	0.518764
GO_POSITIVE_REGULATION_OF_INTRACELLULAR_PROTEIN_TRANSPORT	0.0262018	0.0994515
GO_ENDODERM_FORMATION	0.026142	0.342152
GO_POSITIVE_REGULATION_OF_EPIDERMAL_CELL_DIFFERENTIATION	0.0261199	0.3768
GO_FATTY_ACID_ELONGATION	0.0260956	0.490656
GO_COAGULATION	0.0260727	0.184628
GO_REGULATION_OF_PEPTIDE_SECRETION	0.0260531	0.0631037
GO_NEGATIVE_REGULATION_OF_MRNA_SPLICING_VIA_SPLICEOSOME	0.026003	0.52646
GO_PROTEIN_K63_LINKED_DEUBIQUITINATION	0.0259958	0.382228
GO_RESPONSE_TO_MAGNESIUM_ION	0.025987	0.372379
GO_CELLULAR_RESPONSE_TO_OXYGEN_LEVELS	0.025954	0.200957
GO_REGULATION_OF_PROTEIN_MODIFICATION_BY_SMALL_PROTEIN_CONJUGATION_OR_REMOVAL	0.0259447	0.122774
GO_NEGATIVE_REGULATION_OF_CELL_CYCLE_G1_S_PHASE_TRANSITION	0.0258104	0.135429
GO_POSITIVE_REGULATION_OF_EXOCYTOSIS	0.0258002	0.140089
GO_POSITIVE_REGULATION_OF_STEROID_METABOLIC_PROCESS	0.0257795	0.377535
GO_CELL_VOLUME_HOMEOSTASIS	0.0257622	0.338645
GO_PROTEIN_STABILIZATION	0.0257485	0.184469
GO_POSITIVE_REGULATION_OF_EPIDERMIS_DEVELOPMENT	0.0257387	0.284725
GO_DEDIFFERENTIATION	0.0257092	0.548281
GO_TELOMERE_MAINTENANCE_VIA_TELOMERE_LENGTHENING	0.0256462	0.278748
GO_NEGATIVE_REGULATION_OF_BINDING	0.0256437	0.0533843
GO_EXTRACELLULAR_TRANSPORT	0.0255887	0.413469
GO_CHONDROITIN_SULFATE_PROTEOGLYCAN_METABOLIC_PROCESS	0.0255819	0.362384
GO_REGULATION_OF_RECEPTOR_MEDIATED_ENDOCYTOSIS	0.0255776	0.109009
GO_NUCLEUS_ORGANIZATION	0.0255326	0.227551
GO_NEGATIVE_REGULATION_OF_PROTEIN_CATABOLIC_PROCESS	0.0254985	0.142654
GO_DIVALENT_INORGANIC_ANION_HOMEOSTASIS	0.0254574	0.485354
GO_NEGATIVE_REGULATION_OF_TRANSFERASE_ACTIVITY	0.0254394	0.0893852
GO_INNER_MITOCHONDRIAL_MEMBRANE_ORGANIZATION	0.0254378	0.570447
GO_REGULATION_OF_TRANSLATIONAL_INITIATION_BY_EIF2_ALPHA_PHOSPHORYLATION	0.025434	0.518126
GO_CELLULAR_RESPONSE_TO_ZINC_ION	0.0253556	0.535827
GO_REGULATION_OF_EPITHELIAL_CELL_APOPTOTIC_PROCESS	0.0253306	0.245848
GO_POSITIVE_REGULATION_OF_SUBSTRATE_ADHESION_DEPENDENT_CELL_SPREADING	0.0253277	0.393396
GO_POSITIVE_REGULATION_OF_ESTABLISHMENT_OF_PROTEIN_LOCALIZATION	0.0252767	0.0804955
GO_REGULATION_OF_HIPPO_SIGNALING	0.0252612	0.475349
GO_VITAMIN_TRANSMEMBRANE_TRANSPORT	0.0252088	0.406468
GO_C4_DICARBOXYLATE_TRANSPORT	0.0251948	0.362662
GO_NEGATIVE_REGULATION_OF_RESPONSE_TO_ENDOPLASMIC_RETICULUM_STRESS	0.0251359	0.400063
GO_POSITIVE_REGULATION_OF_TRANSCRIPTION_BY_RNA_POLYMERASE_III	0.0251049	0.538388
GO_MUSCLE_CELL_APOPTOTIC_PROCESS	0.0250918	0.163457
GO_TRNA_METABOLIC_PROCESS	0.0250863	0.312894
GO_NEGATIVE_REGULATION_OF_MESENCHYMAL_CELL_APOPTOTIC_PROCESS	0.0250139	0.56482
GO_PLATELET_DEGRANULATION	0.0250037	0.371041
GO_REGULATION_OF_PROTEIN_TYROSINE_KINASE_ACTIVITY	0.0249682	0.18867
GO_PROTEIN_FOLDING	0.0249657	0.361225
GO_NUCLEOSIDE_DIPHOSPHATE_METABOLIC_PROCESS	0.0249485	0.149413
GO_ACTIVATION_OF_CYSTEINE_TYPE_ENDOPEPTIDASE_ACTIVITY	0.0249159	0.455081
GO_POSITIVE_REGULATION_OF_MITOCHONDRIAL_DEPOLARIZATION	0.0248862	0.498665
GO_VESICLE_LOCALIZATION	0.0248333	0.180056
GO_NEGATIVE_REGULATION_OF_PROTEIN_LOCALIZATION_TO_CELL_PERIPHERY	0.0247703	0.438527
GO_NUCLEOSOME_ORGANIZATION	0.0247537	0.161175
GO_CHROMATIN_ASSEMBLY_OR_DISASSEMBLY	0.0247373	0.116836
GO_POSITIVE_REGULATION_OF_PEPTIDE_SECRETION	0.0247298	0.118648
GO_GLYCEROLIPID_CATABOLIC_PROCESS	0.0247235	0.229471
GO_REGULATION_OF_PROTEIN_BINDING	0.0247172	0.0648509
GO_MEMBRANE_DOCKING	0.0246966	0.12545
GO_ENDOSOMAL_TRANSPORT	0.0246324	0.166448
GO_LIVER_MORPHOGENESIS	0.024618	0.352707
GO_REGULATION_OF_NUCLEAR_CELL_CYCLE_DNA_REPLICATION	0.0246173	0.371795
GO_MEMBRANE_FUSION	0.0246051	0.0962053
GO_PYRIMIDINE_RIBONUCLEOSIDE_TRIPHOSPHATE_METABOLIC_PROCESS	0.0245897	0.376912
GO_REGULATION_OF_IRE1_MEDIATED_UNFOLDED_PROTEIN_RESPONSE	0.0245038	0.480613
GO_CILIUM_OR_FLAGELLUM_DEPENDENT_CELL_MOTILITY	0.0244987	0.235802
GO_HISTONE_MRNA_CATABOLIC_PROCESS	0.0244788	0.491857
GO_NEGATIVE_REGULATION_OF_PHOSPHATIDYLINOSITOL_3_KINASE_SIGNALING	0.0244581	0.396568
GO_MICROTUBULE_ANCHORING_AT_CENTROSOME	0.0244174	0.501658
GO_REGULATION_OF_COLLAGEN_METABOLIC_PROCESS	0.0243915	0.441756
GO_DNA_REPLICATION_DEPENDENT_NUCLEOSOME_ORGANIZATION	0.0243463	0.495316
GO_TOOTH_MINERALIZATION	0.0243129	0.459578
GO_POSITIVE_REGULATION_OF_RESPONSE_TO_ENDOPLASMIC_RETICULUM_STRESS	0.0242841	0.381475
GO_HISTONE_H2A_UBIQUITINATION	0.0242194	0.40384
GO_POSITIVE_REGULATION_OF_SKELETAL_MUSCLE_TISSUE_DEVELOPMENT	0.024201	0.383487
GO_SPERM_CAPACITATION	0.0241768	0.468117
GO_CELLULAR_IRON_ION_HOMEOSTASIS	0.0240757	0.323171
GO_PEPTIDYL_SERINE_DEPHOSPHORYLATION	0.0240604	0.50175
GO_POSITIVE_REGULATION_OF_TOR_SIGNALING	0.0239847	0.311751
GO_POSITIVE_REGULATION_OF_STEROL_TRANSPORT	0.0239841	0.429162
GO_NEGATIVE_REGULATION_OF_NUCLEOTIDE_METABOLIC_PROCESS	0.0239556	0.437313
GO_REGULATION_OF_SPINDLE_ORGANIZATION	0.0239376	0.258908
GO_GLYCOPROTEIN_BIOSYNTHETIC_PROCESS	0.023773	0.150891
GO_POSITIVE_REGULATION_OF_PLASMA_MEMBRANE_BOUNDED_CELL_PROJECTION_ASSEMBLY	0.0237371	0.159651
GO_CD4_POSITIVE_ALPHA_BETA_T_CELL_PROLIFERATION	0.0237335	0.510818
GO_ERYTHROCYTE_HOMEOSTASIS	0.0236914	0.166902
GO_REGULATION_OF_PHOSPHOPROTEIN_PHOSPHATASE_ACTIVITY	0.0236812	0.210437
GO_RRNA_CATABOLIC_PROCESS	0.0236318	0.446823
GO_OPTIC_NERVE_DEVELOPMENT	0.0235955	0.535323
GO_POSITIVE_REGULATION_OF_EXTRACELLULAR_MATRIX_ASSEMBLY	0.0235675	0.509287
GO_SPERM_CHROMATIN_CONDENSATION	0.0233399	0.617786
GO_NEGATIVE_REGULATION_OF_KINASE_ACTIVITY	0.0232738	0.121411
GO_REGULATION_OF_CENTRIOLE_REPLICATION	0.0231444	0.494232
GO_CELLULAR_RESPONSE_TO_CADMIUM_ION	0.0231255	0.489408
GO_POSITIVE_REGULATION_OF_DNA_METABOLIC_PROCESS	0.0230633	0.156081
GO_REGULATION_OF_MACROAUTOPHAGY	0.0230427	0.22926
GO_HAIR_FOLLICLE_MATURATION	0.022973	0.460398
GO_POSITIVE_REGULATION_OF_INTRACELLULAR_ESTROGEN_RECEPTOR_SIGNALING_PATHWAY	0.0229589	0.514989
GO_EMBRYONIC_VISCEROCRANIUM_MORPHOGENESIS	0.0229336	0.495068
GO_CELLULAR_RESPONSE_TO_EXTERNAL_STIMULUS	0.0229335	0.118425
GO_REGULATION_OF_SULFUR_METABOLIC_PROCESS	0.0228425	0.448313
GO_REGULATION_OF_LAMELLIPODIUM_ORGANIZATION	0.0228356	0.337415
GO_REGULATION_OF_STEM_CELL_DIFFERENTIATION	0.0228236	0.344967
GO_LYMPHOID_PROGENITOR_CELL_DIFFERENTIATION	0.0227891	0.426483
GO_REGULATION_OF_TELOMERE_MAINTENANCE_VIA_TELOMERE_LENGTHENING	0.0227686	0.364386
GO_POSITIVE_REGULATION_OF_CYTOPLASMIC_TRANSPORT	0.0227615	0.501463
GO_CHAPERONE_COFACTOR_DEPENDENT_PROTEIN_REFOLDING	0.0226836	0.557441
GO_CRISTAE_FORMATION	0.0225434	0.648917
GO_POSITIVE_REGULATION_OF_INTRACELLULAR_TRANSPORT	0.0225169	0.139629
GO_PYRIMIDINE_NUCLEOSIDE_MONOPHOSPHATE_METABOLIC_PROCESS	0.0224859	0.412218
GO_PROTEIN_TRANSMEMBRANE_IMPORT_INTO_INTRACELLULAR_ORGANELLE	0.0224521	0.490171
GO_POSITIVE_REGULATION_OF_PROTEIN_POLYUBIQUITINATION	0.0223149	0.505161
GO_POSITIVE_REGULATION_OF_TRANSFORMING_GROWTH_FACTOR_BETA_PRODUCTION	0.0222767	0.493157
GO_REGULATION_OF_WOUND_HEALING	0.0222371	0.313983
GO_PEPTIDYL_LYSINE_TRIMETHYLATION	0.0222032	0.418422
GO_TRANSITION_METAL_ION_HOMEOSTASIS	0.0221711	0.296377
GO_CILIUM_MOVEMENT	0.0221671	0.308632
GO_MATERNAL_PROCESS_INVOLVED_IN_FEMALE_PREGNANCY	0.0221657	0.264407
GO_EPIDERMAL_GROWTH_FACTOR_RECEPTOR_SIGNALING_PATHWAY	0.0221641	0.214893
GO_REGULATION_OF_REACTIVE_OXYGEN_SPECIES_METABOLIC_PROCESS	0.022154	0.299915
GO_TYROSINE_METABOLIC_PROCESS	0.0219947	0.667123
GO_REGULATION_OF_STEROL_TRANSPORT	0.0219942	0.369643
GO_REGULATION_OF_AUTOPHAGOSOME_ASSEMBLY	0.0219731	0.341423
GO_REGULATION_OF_RESPONSE_TO_ENDOPLASMIC_RETICULUM_STRESS	0.0219107	0.372147
GO_POSITIVE_REGULATION_OF_VOLTAGE_GATED_POTASSIUM_CHANNEL_ACTIVITY	0.0219069	0.518428
GO_POSITIVE_REGULATION_OF_PEPTIDYL_TYROSINE_PHOSPHORYLATION	0.0218272	0.201751
GO_GLYCOPROTEIN_METABOLIC_PROCESS	0.0218014	0.169036
GO_REGULATION_OF_CHROMATIN_SILENCING	0.0217686	0.525252
GO_REGULATION_OF_DNA_BINDING	0.0217104	0.236359
GO_CHAPERONE_MEDIATED_PROTEIN_TRANSPORT	0.0216766	0.628583
GO_PROTEIN_PALMITOYLATION	0.0215845	0.370958
GO_MATURATION_OF_5_8S_RRNA	0.0215334	0.508358
GO_NEGATIVE_REGULATION_OF_PROTEASOMAL_PROTEIN_CATABOLIC_PROCESS	0.0215281	0.367309
GO_COPII_COATED_VESICLE_CARGO_LOADING	0.0214904	0.605258
GO_RENAL_SYSTEM_PROCESS_INVOLVED_IN_REGULATION_OF_BLOOD_VOLUME	0.0214549	0.560289
GO_REGULATION_OF_TELOMERE_MAINTENANCE	0.0213922	0.388155
GO_NEGATIVE_REGULATION_OF_ENDOPLASMIC_RETICULUM_STRESS_INDUCED_INTRINSIC_APOPTOTIC_SIGNALING_PATHWAY	0.0213464	0.555301
GO_VESICLE_DOCKING	0.0213318	0.32364
GO_MYELOID_LEUKOCYTE_CYTOKINE_PRODUCTION	0.0213259	0.44512
GO_REGULATION_OF_CELL_GROWTH_INVOLVED_IN_CARDIAC_MUSCLE_CELL_DEVELOPMENT	0.0212348	0.452153
GO_SIGNAL_TRANSDUCTION_BY_P53_CLASS_MEDIATOR	0.0212037	0.156168
GO_CALCIUM_ION_TRANSMEMBRANE_TRANSPORT	0.0211935	0.0900265
GO_NEUTRAL_LIPID_METABOLIC_PROCESS	0.0211901	0.297184
GO_ADHESION_OF_SYMBIONT_TO_HOST	0.0211812	0.585008
GO_POSITIVE_REGULATION_OF_MONOCYTE_DIFFERENTIATION	0.0211768	0.642859
GO_PEPTIDYL_L_CYSTEINE_S_PALMITOYLATION	0.0211159	0.452025
GO_REGULATION_OF_CELLULAR_RESPONSE_TO_HYPOXIA	0.0211053	0.580895
GO_NEGATIVE_REGULATION_OF_DNA_BINDING	0.0210905	0.304805
GO_MITOTIC_DNA_INTEGRITY_CHECKPOINT	0.0210718	0.218848
GO_PROTEIN_K48_LINKED_UBIQUITINATION	0.0210688	0.402109
GO_DNA_CONFORMATION_CHANGE	0.0210607	0.222321
GO_POSITIVE_REGULATION_OF_CELL_MIGRATION_INVOLVED_IN_SPROUTING_ANGIOGENESIS	0.0210544	0.540761
GO_POSITIVE_REGULATION_OF_MEMBRANE_PERMEABILITY	0.0210462	0.262667
GO_NEGATIVE_REGULATION_OF_CELL_CYCLE_PROCESS	0.0209933	0.237329
GO_REGULATION_OF_ESTABLISHMENT_OF_PROTEIN_LOCALIZATION_TO_MITOCHONDRION	0.0209629	0.296459
GO_ACTIVATION_OF_JANUS_KINASE_ACTIVITY	0.0209408	0.568442
GO_CELLULAR_RESPONSE_TO_PH	0.0209233	0.530269
GO_VITAMIN_CATABOLIC_PROCESS	0.0208572	0.562854
GO_REGULATION_OF_DNA_REPAIR	0.0208348	0.167665
GO_CELLULAR_RESPONSE_TO_DRUG	0.0208327	0.257807
GO_IMPORT_ACROSS_PLASMA_MEMBRANE	0.0208076	0.202448
GO_REGULATION_OF_HORMONE_BIOSYNTHETIC_PROCESS	0.0207897	0.511305
GO_CELLULAR_RESPONSE_TO_IONIZING_RADIATION	0.0207893	0.344253
GO_TRNA_MODIFICATION	0.0207509	0.400772
GO_SERTOLI_CELL_DEVELOPMENT	0.0207374	0.519788
GO_REGULATION_OF_CENTROSOME_DUPLICATION	0.0207358	0.385537
GO_SERINE_PHOSPHORYLATION_OF_STAT_PROTEIN	0.0207312	0.635009
GO_REGULATION_OF_MITOCHONDRIAL_MEMBRANE_PERMEABILITY_INVOLVED_IN_APOPTOTIC_PROCESS	0.0207093	0.262485
GO_REGULATION_OF_FLAGELLATED_SPERM_MOTILITY	0.0205728	0.63607
GO_MITOTIC_CYTOKINETIC_PROCESS	0.0205721	0.539267
GO_POSITIVE_REGULATION_OF_MONOOXYGENASE_ACTIVITY	0.0203784	0.423204
GO_RESPONSE_TO_REDOX_STATE	0.0203685	0.535031
GO_POSITIVE_REGULATION_OF_TRIGLYCERIDE_METABOLIC_PROCESS	0.0203254	0.536783
GO_REGULATION_OF_CENTROSOME_CYCLE	0.0202598	0.368522
GO_PYRIMIDINE_NUCLEOSIDE_TRIPHOSPHATE_METABOLIC_PROCESS	0.0202508	0.454929
GO_CELLULAR_RESPONSE_TO_CARBOHYDRATE_STIMULUS	0.0202262	0.184994
GO_RNA_PHOSPHODIESTER_BOND_HYDROLYSIS_ENDONUCLEOLYTIC	0.0202239	0.341753
GO_MITOTIC_SPINDLE_ORGANIZATION	0.0201916	0.341842
GO_CENTRIOLE_ASSEMBLY	0.0201902	0.499578
GO_ANDROGEN_BIOSYNTHETIC_PROCESS	0.0201469	0.649474
GO_REGULATION_OF_CELL_CYCLE_PHASE_TRANSITION	0.0201299	0.203395
GO_NEGATIVE_REGULATION_OF_DNA_BIOSYNTHETIC_PROCESS	0.0200978	0.418733
GO_PYRIMIDINE_DEOXYRIBONUCLEOTIDE_METABOLIC_PROCESS	0.0200346	0.504945
GO_RNA_PHOSPHODIESTER_BOND_HYDROLYSIS	0.0200257	0.278716
GO_MRNA_TRANSCRIPTION_BY_RNA_POLYMERASE_II	0.0200143	0.609632
GO_CELLULAR_RESPONSE_TO_PROSTAGLANDIN_STIMULUS	0.0200025	0.485308
GO_POSITIVE_REGULATION_OF_BLOOD_VESSEL_ENDOTHELIAL_CELL_MIGRATION	0.0199551	0.493792
GO_PROTEIN_LOCALIZATION_TO_PHAGOPHORE_ASSEMBLY_SITE	0.0199216	0.605789
GO_ENDOTHELIAL_CELL_MATRIX_ADHESION	0.0198929	0.694196
GO_REGULATION_OF_VITAMIN_METABOLIC_PROCESS	0.0196832	0.602557
GO_REGULATION_OF_ENDOPLASMIC_RETICULUM_UNFOLDED_PROTEIN_RESPONSE	0.0196711	0.500852
GO_GLYCOSPHINGOLIPID_METABOLIC_PROCESS	0.0196675	0.393581
GO_NON_RECOMBINATIONAL_REPAIR	0.0196386	0.265701
GO_POSITIVE_REGULATION_OF_CALCIUM_ION_TRANSMEMBRANE_TRANSPORTER_ACTIVITY	0.0196069	0.349153
GO_POSITIVE_REGULATION_OF_PROTEIN_SERINE_THREONINE_KINASE_ACTIVITY	0.0195999	0.160772
GO_ADRENAL_GLAND_DEVELOPMENT	0.0195967	0.475948
GO_PROTON_TRANSMEMBRANE_TRANSPORT	0.0195826	0.513086
GO_SPINDLE_ORGANIZATION	0.0195492	0.269393
GO_FEVER_GENERATION	0.0195319	0.647876
GO_ATTACHMENT_OF_SPINDLE_MICROTUBULES_TO_KINETOCHORE	0.0195158	0.594647
GO_SPHINGOLIPID_METABOLIC_PROCESS	0.0194924	0.260246
GO_POSITIVE_REGULATION_OF_PROTEIN_TARGETING_TO_MEMBRANE	0.0194506	0.373348
GO_PHOSPHATIDYLINOSITOL_PHOSPHORYLATION	0.0193716	0.426226
GO_RRNA_BASE_METHYLATION	0.0193568	0.659507
GO_POSITIVE_REGULATION_OF_VASCULOGENESIS	0.0192873	0.582393
GO_REGULATION_OF_CALCINEURIN_MEDIATED_SIGNALING	0.0192069	0.429724
GO_RNA_PHOSPHODIESTER_BOND_HYDROLYSIS_EXONUCLEOLYTIC	0.0192047	0.462076
GO_POSITIVE_REGULATION_OF_CHONDROCYTE_DIFFERENTIATION	0.0191696	0.531296
GO_RESPONSE_TO_PAIN	0.0191478	0.516958
GO_TRANSCRIPTION_ELONGATION_FROM_RNA_POLYMERASE_I_PROMOTER	0.0191164	0.488132
GO_LIPID_LOCALIZATION	0.0190475	0.172668
GO_NUCLEAR_ENVELOPE_ORGANIZATION	0.0190385	0.404671
GO_POSITIVE_REGULATION_OF_TRANSLATIONAL_INITIATION	0.0189627	0.523432
GO_POSITIVE_REGULATION_OF_PROTEIN_DEACETYLATION	0.0189557	0.52814
GO_CILIARY_BASAL_BODY_PLASMA_MEMBRANE_DOCKING	0.0189553	0.388716
GO_RNA_EXPORT_FROM_NUCLEUS	0.0189539	0.506298
GO_LAMELLIPODIUM_ORGANIZATION	0.0189224	0.398674
GO_REGULATION_OF_APOPTOTIC_SIGNALING_PATHWAY	0.0188894	0.27108
GO_TRNA_PROCESSING	0.0188715	0.419033
GO_REGULATION_OF_VIRAL_INDUCED_CYTOPLASMIC_PATTERN_RECOGNITION_RECEPTOR_SIGNALING_PATHWAY	0.0188489	0.524944
GO_MITOTIC_G2_DNA_DAMAGE_CHECKPOINT	0.0188161	0.526161
GO_SECOND_MESSENGER_MEDIATED_SIGNALING	0.0187636	0.222248
GO_LIVER_REGENERATION	0.0187558	0.424028
GO_POSITIVE_REGULATION_OF_CELL_SIZE	0.0187444	0.621466
GO_POSITIVE_REGULATION_OF_STEROID_BIOSYNTHETIC_PROCESS	0.0187407	0.571522
GO_REGULATION_OF_CHROMATIN_ASSEMBLY	0.018706	0.573644
GO_REGULATION_OF_RESPONSE_TO_WOUNDING	0.0186786	0.367477
GO_NUCLEAR_TRANSCRIBED_MRNA_CATABOLIC_PROCESS_DEADENYLATION_DEPENDENT_DECAY	0.0186634	0.425249
GO_CALCINEURIN_MEDIATED_SIGNALING	0.0185653	0.406212
GO_RESOLUTION_OF_MEIOTIC_RECOMBINATION_INTERMEDIATES	0.0184771	0.571479
GO_EXTRACELLULAR_REGULATION_OF_SIGNAL_TRANSDUCTION	0.0184703	0.607635
GO_PROTEASOMAL_PROTEIN_CATABOLIC_PROCESS	0.0184483	0.294288
GO_SYNAPTIC_VESICLE_BUDDING	0.0184474	0.61632
GO_POSITIVE_REGULATION_OF_CELL_MATRIX_ADHESION	0.0184329	0.37411
GO_POSITIVE_REGULATION_OF_NUCLEAR_DIVISION	0.0184323	0.355611
GO_MACROAUTOPHAGY	0.0184278	0.331432
GO_NUCLEOSIDE_METABOLIC_PROCESS	0.0183686	0.307562
GO_BODY_FLUID_SECRETION	0.0183497	0.280269
GO_NUCLEOSIDE_TRIPHOSPHATE_METABOLIC_PROCESS	0.0183289	0.496275
GO_INORGANIC_ION_IMPORT_ACROSS_PLASMA_MEMBRANE	0.0183172	0.35143
[truncated: 3,277 more rows]
