# Supplementary material for: Identifying ceRNA Networks Associated With the Susceptibility and Persistence of Atrial Fibrillation Through Weighted Gene Co-Expression Network Analysis
Source: Front Genet. 2021 Jun 23;12:653474. doi: 10.3389/fgene.2021.653474 (PMC8261127; doi:10.3389/fgene.2021.653474)
Supplement: Supplementary file 5 [file Table_5.XLSX]

## Sheet: Sheet1
Relations between LINC00964 and gene ontology biological processes
Gene ontology biological process	regression coefficient to LINC00964	p-value
GO_NEGATIVE_REGULATION_OF_MYOBLAST_PROLIFERATION	0.498199	0.000407843
GO_NEGATIVE_REGULATION_OF_CHOLESTEROL_EFFLUX	0.479749	5.03951e-05
GO_REGULATION_OF_CELL_PROJECTION_SIZE	0.464295	1.50309e-08
GO_REGULATION_OF_CIRCADIAN_SLEEP_WAKE_CYCLE_SLEEP	0.457499	1.09525e-10
GO_POSITIVE_REGULATION_OF_HISTONE_DEACETYLATION	0.436134	4.04751e-12
GO_PREPULSE_INHIBITION	0.389393	8.32318e-07
GO_REGULATION_OF_CIRCADIAN_SLEEP_WAKE_CYCLE	0.388184	9.09067e-09
GO_CHOLESTEROL_CATABOLIC_PROCESS	0.380093	9.2352e-08
GO_PRESYNAPTIC_MEMBRANE_ORGANIZATION	0.379389	3.31152e-08
GO_NEGATIVE_REGULATION_OF_STEROL_TRANSPORT	0.369195	7.65168e-05
GO_ADENOHYPOPHYSIS_DEVELOPMENT	0.364373	4.51143e-05
GO_CIRCADIAN_SLEEP_WAKE_CYCLE_SLEEP	0.360201	2.83172e-09
GO_ESTABLISHMENT_OF_ENDOTHELIAL_INTESTINAL_BARRIER	0.35834	2.70046e-06
GO_NEUROMUSCULAR_PROCESS_CONTROLLING_POSTURE	0.353114	1.73848e-06
GO_OLFACTORY_BEHAVIOR	0.348334	1.23083e-05
GO_NEURON_CELL_CELL_ADHESION	0.343993	1.41156e-06
GO_MAGNESIUM_ION_HOMEOSTASIS	0.343157	4.96465e-05
GO_DETECTION_OF_MECHANICAL_STIMULUS_INVOLVED_IN_SENSORY_PERCEPTION_OF_SOUND	0.342946	3.07573e-06
GO_LATERAL_SPROUTING_FROM_AN_EPITHELIUM	0.339148	1.49888e-05
GO_OLIGOPEPTIDE_TRANSPORT	0.338378	7.45026e-07
GO_CELLULAR_RESPONSE_TO_CHOLESTEROL	0.337247	9.53899e-08
GO_POSITIVE_REGULATION_OF_INSULIN_LIKE_GROWTH_FACTOR_RECEPTOR_SIGNALING_PATHWAY	0.335603	3.25083e-07
GO_PHOSPHATIDYLGLYCEROL_ACYL_CHAIN_REMODELING	0.332054	1.07692e-06
GO_NEURONAL_ION_CHANNEL_CLUSTERING	0.330052	5.93531e-07
GO_CHEMOSENSORY_BEHAVIOR	0.329001	2.25765e-06
GO_CARDIAC_CELL_FATE_COMMITMENT	0.328529	1.2801e-06
GO_POSITIVE_REGULATION_OF_SYNAPTIC_VESICLE_EXOCYTOSIS	0.327165	6.59215e-08
GO_CARDIAC_MUSCLE_CELL_FATE_COMMITMENT	0.327064	7.76048e-05
GO_CIRCADIAN_SLEEP_WAKE_CYCLE	0.325387	4.23225e-09
GO_MYELIN_MAINTENANCE	0.322011	1.57538e-07
GO_NEGATIVE_REGULATION_OF_CELL_DIVISION	0.318565	1.60075e-07
GO_CELLULAR_RESPONSE_TO_COPPER_ION	0.31735	1.5398e-05
GO_IONOTROPIC_GLUTAMATE_RECEPTOR_SIGNALING_PATHWAY	0.317159	8.10373e-08
GO_NEGATIVE_REGULATION_OF_KERATINOCYTE_PROLIFERATION	0.314139	1.25868e-06
GO_NEURON_MATURATION	0.313332	1.00757e-13
GO_POSITIVE_REGULATION_OF_HISTONE_H3_K9_METHYLATION	0.312561	0.000568096
GO_POSITIVE_REGULATION_OF_MEIOTIC_NUCLEAR_DIVISION	0.312535	1.65563e-05
GO_GENITALIA_MORPHOGENESIS	0.312448	2.96695e-05
GO_PROSTATE_GLAND_GROWTH	0.31166	2.52868e-06
GO_REGULATION_OF_HISTONE_DEACETYLASE_ACTIVITY	0.305192	2.44844e-06
GO_NOREPINEPHRINE_METABOLIC_PROCESS	0.304864	3.02793e-06
GO_PYRAMIDAL_NEURON_DIFFERENTIATION	0.304684	1.69933e-05
GO_EPITHELIAL_CELL_FATE_COMMITMENT	0.303825	1.43704e-05
GO_LEARNED_VOCALIZATION_BEHAVIOR_OR_VOCAL_LEARNING	0.301301	9.10225e-05
GO_POSITIVE_REGULATION_OF_FATTY_ACID_BETA_OXIDATION	0.301259	0.00017559
GO_MALE_GENITALIA_DEVELOPMENT	0.300506	6.0169e-09
GO_PENILE_ERECTION	0.299909	6.93645e-05
GO_DESMOSOME_ORGANIZATION	0.299251	0.000126581
GO_REGULATION_OF_MATRIX_METALLOPEPTIDASE_SECRETION	0.298259	0.00114668
GO_ALDITOL_PHOSPHATE_METABOLIC_PROCESS	0.296645	0.000365408
GO_CELLULAR_RESPONSE_TO_STEROL	0.295597	1.22796e-07
GO_HEART_INDUCTION	0.295586	1.07412e-05
GO_HEART_FIELD_SPECIFICATION	0.294351	1.19615e-06
GO_URONIC_ACID_METABOLIC_PROCESS	0.291807	0.000310266
GO_REGULATION_OF_GASTRIC_ACID_SECRETION	0.288472	0.00046576
GO_AXON_ENSHEATHMENT_IN_CENTRAL_NERVOUS_SYSTEM	0.288208	1.8621e-05
GO_REGULATION_OF_GLOMERULUS_DEVELOPMENT	0.287945	3.54456e-05
GO_AV_NODE_CELL_TO_BUNDLE_OF_HIS_CELL_COMMUNICATION	0.28736	0.000208305
GO_PROSTATE_GLANDULAR_ACINUS_DEVELOPMENT	0.287076	0.000171444
GO_NEGATIVE_REGULATION_OF_MATRIX_METALLOPEPTIDASE_SECRETION	0.286746	0.0359086
GO_PYRIMIDINE_CONTAINING_COMPOUND_TRANSMEMBRANE_TRANSPORT	0.286469	0.000125851
GO_TYPE_B_PANCREATIC_CELL_APOPTOTIC_PROCESS	0.286296	0.000149869
GO_REGULATION_OF_WNT_SIGNALING_PATHWAY_INVOLVED_IN_HEART_DEVELOPMENT	0.286254	0.00126776
GO_PROSTATIC_BUD_FORMATION	0.285639	0.000337939
GO_SLEEP	0.285227	1.2667e-08
GO_S_ADENOSYLMETHIONINE_METABOLIC_PROCESS	0.284785	2.93266e-06
GO_POSITIVE_REGULATION_OF_PROTEIN_DEACETYLATION	0.284651	2.08556e-07
GO_NEGATIVE_REGULATION_OF_MUSCLE_ADAPTATION	0.284602	0.000202709
GO_REGULATION_OF_RESPIRATORY_GASEOUS_EXCHANGE_BY_NERVOUS_SYSTEM_PROCESS	0.283584	7.53888e-05
GO_AMINOGLYCOSIDE_ANTIBIOTIC_METABOLIC_PROCESS	0.283176	0.000319139
GO_GASTRIC_ACID_SECRETION	0.28078	1.3557e-05
GO_REGULATION_OF_GLUTAMATE_SECRETION	0.278489	0.000169735
GO_PHOTORECEPTOR_CELL_MAINTENANCE	0.278059	2.38798e-08
GO_GLOMERULAR_MESANGIAL_CELL_PROLIFERATION	0.276959	0.000117316
GO_POSITIVE_REGULATION_OF_CREB_TRANSCRIPTION_FACTOR_ACTIVITY	0.27673	1.22844e-05
GO_SPINAL_CORD_ASSOCIATION_NEURON_DIFFERENTIATION	0.2767	0.0020592
GO_FRUCTOSE_METABOLIC_PROCESS	0.276589	6.60991e-05
GO_POSITIVE_REGULATION_OF_GLOMERULUS_DEVELOPMENT	0.276442	0.000365895
GO_MORPHOGENESIS_OF_AN_EPITHELIAL_BUD	0.276027	3.49793e-05
GO_REGULATION_OF_HISTONE_PHOSPHORYLATION	0.274387	2.85918e-06
GO_NEURON_REMODELING	0.273793	1.5924e-05
GO_FATTY_ACID_BETA_OXIDATION_USING_ACYL_COA_OXIDASE	0.273671	0.000283729
GO_HISTONE_H3_K9_DEMETHYLATION	0.272795	0.001038
GO_KERATINOCYTE_PROLIFERATION	0.271073	2.70977e-08
GO_INOSITOL_METABOLIC_PROCESS	0.270483	4.3968e-05
GO_FUSION_OF_SPERM_TO_EGG_PLASMA_MEMBRANE_INVOLVED_IN_SINGLE_FERTILIZATION	0.270065	0.00128359
GO_SALIVA_SECRETION	0.26999	0.000298214
GO_PLASMA_MEMBRANE_RAFT_ORGANIZATION	0.267365	0.000897009
GO_HEPARIN_METABOLIC_PROCESS	0.266999	0.000817933
GO_CELLULAR_POLYSACCHARIDE_CATABOLIC_PROCESS	0.266865	1.4299e-05
GO_INHIBITORY_POSTSYNAPTIC_POTENTIAL	0.266862	6.5716e-05
GO_CEREBELLAR_PURKINJE_CELL_LAYER_MORPHOGENESIS	0.266826	3.99955e-05
GO_CELLULAR_RESPONSE_TO_POTASSIUM_ION	0.266797	0.000268816
GO_POSITIVE_REGULATION_OF_GLUTAMATE_SECRETION	0.265631	0.00189788
GO_AMINO_ACID_BETAINE_METABOLIC_PROCESS	0.265146	9.92397e-05
GO_SKIN_EPIDERMIS_DEVELOPMENT	0.264589	2.15597e-12
GO_NEURON_PROJECTION_ARBORIZATION	0.263054	1.75386e-07
GO_RESPONSE_TO_INTERLEUKIN_17	0.262716	0.00121641
GO_RESPONSE_TO_POTASSIUM_ION	0.262163	0.000119161
GO_NAD_BIOSYNTHESIS_VIA_NICOTINAMIDE_RIBOSIDE_SALVAGE_PATHWAY	0.261855	4.71311e-06
GO_BRANCHING_MORPHOGENESIS_OF_A_NERVE	0.261819	0.000231725
GO_POLYSACCHARIDE_CATABOLIC_PROCESS	0.261725	9.26553e-06
GO_SCHWANN_CELL_DEVELOPMENT	0.26111	4.17786e-06
GO_NEGATIVE_REGULATION_OF_CHROMATIN_SILENCING	0.259969	0.00158506
GO_REGULATION_OF_GONADOTROPIN_SECRETION	0.259731	0.000839849
GO_POSITIVE_REGULATION_OF_PROTEIN_KINASE_C_SIGNALING	0.259632	0.00190133
GO_REGULATION_OF_RESPIRATORY_SYSTEM_PROCESS	0.25916	0.000146432
GO_PHOSPHATIDYLSERINE_ACYL_CHAIN_REMODELING	0.258439	5.5548e-06
GO_LOCOMOTOR_RHYTHM	0.257636	0.000575449
GO_AMMONIUM_ION_METABOLIC_PROCESS	0.257225	1.22737e-05
GO_REGULATION_OF_SHORT_TERM_NEURONAL_SYNAPTIC_PLASTICITY	0.257114	0.000244387
GO_SECONDARY_HEART_FIELD_SPECIFICATION	0.255261	0.00054282
GO_NEURON_PROJECTION_MAINTENANCE	0.255032	0.000596822
GO_PRESYNAPTIC_MODULATION_OF_CHEMICAL_SYNAPTIC_TRANSMISSION	0.254432	8.09141e-05
GO_NEGATIVE_REGULATION_OF_CARDIAC_MUSCLE_CELL_PROLIFERATION	0.253694	0.000157054
GO_REGULATION_OF_CELL_PROLIFERATION_INVOLVED_IN_KIDNEY_DEVELOPMENT	0.253215	0.000844172
GO_MEMBRANE_REPOLARIZATION_DURING_VENTRICULAR_CARDIAC_MUSCLE_CELL_ACTION_POTENTIAL	0.252848	7.05533e-05
GO_POSTSYNAPTIC_MEMBRANE_ASSEMBLY	0.252797	0.000173786
GO_STRIATUM_DEVELOPMENT	0.252783	9.09079e-05
GO_CELLULAR_RESPONSE_TO_ZINC_ION	0.252568	0.000891231
GO_PROTEIN_LOCALIZATION_TO_CELL_CORTEX	0.251637	0.000134168
GO_SA_NODE_CELL_TO_ATRIAL_CARDIAC_MUSCLE_CELL_COMMUNICATION	0.251318	0.00180093
GO_POSITIVE_REGULATION_OF_KERATINOCYTE_PROLIFERATION	0.250172	9.68109e-06
GO_REGULATION_OF_PRESYNAPTIC_CYTOSOLIC_CALCIUM_ION_CONCENTRATION	0.250158	1.10185e-05
GO_NEGATIVE_REGULATION_OF_ERYTHROCYTE_DIFFERENTIATION	0.249281	0.00263082
GO_INTESTINAL_ABSORPTION	0.249146	1.81146e-06
GO_GLOMERULAR_MESANGIUM_DEVELOPMENT	0.248804	0.000926181
GO_TRICARBOXYLIC_ACID_CYCLE	0.247443	0.0132644
GO_MIDGUT_DEVELOPMENT	0.246226	0.000686693
GO_MODIFICATION_OF_POSTSYNAPTIC_ACTIN_CYTOSKELETON	0.246099	0.000563494
GO_EXCITATORY_SYNAPSE_ASSEMBLY	0.246068	3.53118e-05
GO_VENTRICULAR_CARDIAC_MUSCLE_CELL_ACTION_POTENTIAL	0.246014	4.30109e-05
GO_CELLULAR_RESPONSE_TO_CAFFEINE	0.244455	0.000494838
GO_REGULATION_OF_SYNAPTIC_VESICLE_FUSION_TO_PRESYNAPTIC_ACTIVE_ZONE_MEMBRANE	0.244126	0.00220155
GO_ALCOHOL_CATABOLIC_PROCESS	0.244029	1.4154e-07
GO_NEGATIVE_REGULATION_OF_SYNAPSE_ORGANIZATION	0.243754	1.24111e-05
GO_GLYOXYLATE_METABOLIC_PROCESS	0.243527	0.0102903
GO_REGULATION_OF_RESPIRATORY_GASEOUS_EXCHANGE	0.243191	3.29896e-05
GO_CELL_PROLIFERATION_INVOLVED_IN_KIDNEY_DEVELOPMENT	0.242554	0.000106872
GO_CAVEOLIN_MEDIATED_ENDOCYTOSIS	0.242342	0.000246021
GO_VENTRICULAR_CARDIAC_MUSCLE_CELL_MEMBRANE_REPOLARIZATION	0.241486	1.35405e-05
GO_NAIL_DEVELOPMENT	0.240855	0.0036478
GO_ESTROUS_CYCLE	0.240676	1.73133e-05
GO_PERICARDIUM_DEVELOPMENT	0.240492	8.51724e-05
GO_CELL_PROLIFERATION_INVOLVED_IN_METANEPHROS_DEVELOPMENT	0.240178	0.00155122
GO_POSITIVE_REGULATION_OF_SYNAPSE_ASSEMBLY	0.240101	5.72781e-06
GO_EMBRYONIC_BODY_MORPHOGENESIS	0.239513	0.00347617
GO_REGULATION_OF_KERATINOCYTE_PROLIFERATION	0.239252	6.20921e-07
GO_POTASSIUM_ION_EXPORT_ACROSS_PLASMA_MEMBRANE	0.238753	3.25802e-05
GO_FAT_CELL_PROLIFERATION	0.238191	0.00235587
GO_TYPE_B_PANCREATIC_CELL_DEVELOPMENT	0.237696	1.06496e-05
GO_IRON_COORDINATION_ENTITY_TRANSPORT	0.2376	0.000107245
GO_ETHANOL_OXIDATION	0.237565	0.0137647
GO_POLYOL_TRANSPORT	0.237422	0.000153356
GO_ATRIAL_CARDIAC_MUSCLE_CELL_TO_AV_NODE_CELL_SIGNALING	0.237318	0.000396947
GO_RHYTHMIC_BEHAVIOR	0.235014	4.51502e-06
GO_REGULATION_OF_NITRIC_OXIDE_MEDIATED_SIGNAL_TRANSDUCTION	0.234486	0.00363225
GO_MUSCLE_ATROPHY	0.234338	0.00245996
GO_IRON_ION_TRANSMEMBRANE_TRANSPORT	0.233702	2.13469e-05
GO_GAS_HOMEOSTASIS	0.233057	0.00266296
GO_MECHANOSENSORY_BEHAVIOR	0.232711	9.3542e-05
GO_MOLTING_CYCLE	0.232475	1.1806e-10
GO_CELLULAR_RESPONSE_TO_NITRIC_OXIDE	0.231305	0.000164545
GO_RESPONSE_TO_OXYGEN_RADICAL	0.230913	5.18415e-06
GO_NEURONAL_ACTION_POTENTIAL	0.230842	1.82755e-07
GO_RESPONSE_TO_COPPER_ION	0.230292	0.000125945
GO_CELLULAR_RESPONSE_TO_OXYGEN_RADICAL	0.230168	2.67801e-05
GO_CYSTEINE_METABOLIC_PROCESS	0.229377	0.00604633
GO_REGULATION_OF_CHLORIDE_TRANSPORT	0.229202	0.0022334
GO_OLFACTORY_BULB_INTERNEURON_DIFFERENTIATION	0.22909	0.00162277
GO_REGULATION_OF_TRANSCRIPTION_INVOLVED_IN_CELL_FATE_COMMITMENT	0.228935	0.00102186
GO_NEGATIVE_REGULATION_OF_DENDRITIC_SPINE_DEVELOPMENT	0.228905	0.000110011
GO_PHOSPHATIDYLGLYCEROL_METABOLIC_PROCESS	0.22867	1.70826e-06
GO_REGULATION_OF_PROTEIN_LOCALIZATION_TO_ENDOSOME	0.228127	0.000379967
GO_RESPONSE_TO_ELECTRICAL_STIMULUS	0.226114	1.02965e-07
GO_POSITIVE_REGULATION_OF_RESPONSE_TO_REACTIVE_OXYGEN_SPECIES	0.226089	0.000938033
GO_REGULATION_OF_FATTY_ACID_BETA_OXIDATION	0.225705	0.00186006
GO_HYDROGEN_PEROXIDE_CATABOLIC_PROCESS	0.225693	0.000152347
GO_NEGATIVE_REGULATION_OF_LOW_DENSITY_LIPOPROTEIN_PARTICLE_CLEARANCE	0.225669	0.0468192
GO_TERTIARY_ALCOHOL_METABOLIC_PROCESS	0.224962	1.6941e-05
GO_PROTEIN_LOCALIZATION_TO_PRESYNAPSE	0.224701	0.00223355
GO_POSITIVE_REGULATION_OF_SYNAPTIC_TRANSMISSION_GLUTAMATERGIC	0.224152	1.25071e-05
GO_POSITIVE_REGULATION_OF_MYELINATION	0.223944	2.00397e-05
GO_IMMATURE_B_CELL_DIFFERENTIATION	0.223702	0.00152469
GO_CELLULAR_RESPONSE_TO_PURINE_CONTAINING_COMPOUND	0.222827	0.000205122
GO_CELL_CELL_SIGNALING_INVOLVED_IN_CARDIAC_CONDUCTION	0.222311	0.0001316
GO_MORPHOGENESIS_OF_AN_EPITHELIAL_FOLD	0.222299	0.00013025
GO_GLANDULAR_EPITHELIAL_CELL_DIFFERENTIATION	0.221956	4.04866e-06
GO_2_OXOGLUTARATE_METABOLIC_PROCESS	0.221761	0.016677
GO_CARDIAC_MUSCLE_CELL_ACTION_POTENTIAL_INVOLVED_IN_CONTRACTION	0.221696	6.78676e-05
GO_DETERMINATION_OF_ADULT_LIFESPAN	0.221437	1.93328e-05
GO_PRESYNAPSE_ORGANIZATION	0.220843	2.94972e-06
GO_VASODILATION	0.220671	5.85906e-05
GO_CARDIAC_CHAMBER_FORMATION	0.220503	0.0122443
GO_POSITIVE_REGULATION_OF_CHROMATIN_BINDING	0.219895	0.00118484
GO_GLANDULAR_EPITHELIAL_CELL_DEVELOPMENT	0.21988	9.42248e-06
GO_REGULATION_OF_OOGENESIS	0.219258	0.00368628
GO_REGULATION_OF_PRESYNAPSE_ORGANIZATION	0.219044	9.37093e-05
GO_BRANCHING_INVOLVED_IN_PROSTATE_GLAND_MORPHOGENESIS	0.218093	0.00413427
GO_NEGATIVE_REGULATION_OF_EXCITATORY_POSTSYNAPTIC_POTENTIAL	0.217471	0.00187449
GO_GALACTOLIPID_METABOLIC_PROCESS	0.216928	0.01168
GO_POSTSYNAPSE_ASSEMBLY	0.216905	5.04027e-05
GO_REGULATION_OF_CHOLESTEROL_EFFLUX	0.215953	7.11598e-05
GO_SEROTONIN_UPTAKE	0.215578	0.00676539
GO_COBALAMIN_METABOLIC_PROCESS	0.215219	0.000672411
GO_POLYOL_CATABOLIC_PROCESS	0.213966	0.00013878
GO_KETONE_BODY_METABOLIC_PROCESS	0.213901	0.0033426
GO_REGULATION_OF_SERINE_TYPE_PEPTIDASE_ACTIVITY	0.21339	0.0620452
GO_POSITIVE_REGULATION_OF_FATTY_ACID_BIOSYNTHETIC_PROCESS	0.212747	0.000454899
GO_MAMMARY_GLAND_EPITHELIAL_CELL_DIFFERENTIATION	0.212282	0.00245744
GO_REGULATION_OF_NEURON_MATURATION	0.212172	0.00144573
GO_POSITIVE_REGULATION_OF_CHOLESTEROL_EFFLUX	0.211372	0.00218543
GO_PEPTIDE_CATABOLIC_PROCESS	0.21137	2.70002e-05
GO_ACID_SECRETION	0.211156	5.89255e-05
GO_POSITIVE_REGULATION_OF_TRANSCRIPTION_BY_RNA_POLYMERASE_III	0.211137	0.00547109
GO_CALCIUM_INDEPENDENT_CELL_CELL_ADHESION_VIA_PLASMA_MEMBRANE_CELL_ADHESION_MOLECULES	0.211068	0.00151653
GO_REGULATION_OF_PEPTIDYL_CYSTEINE_S_NITROSYLATION	0.210529	0.00470071
GO_PHOTORECEPTOR_CELL_OUTER_SEGMENT_ORGANIZATION	0.209658	0.00604229
GO_POSITIVE_REGULATION_OF_MEIOTIC_CELL_CYCLE	0.20946	0.000468179
GO_CARDIAC_LEFT_VENTRICLE_MORPHOGENESIS	0.208842	0.000904255
GO_HEMIDESMOSOME_ASSEMBLY	0.208742	0.00508867
GO_SUBPALLIUM_DEVELOPMENT	0.207574	0.000802563
GO_REGULATION_OF_CARDIAC_MUSCLE_CELL_ACTION_POTENTIAL	0.207443	0.00135829
GO_CARDIAC_MUSCLE_CELL_ACTION_POTENTIAL	0.207328	0.000120421
GO_FATTY_ACID_BETA_OXIDATION_USING_ACYL_COA_DEHYDROGENASE	0.2072	0.029786
GO_ERBB2_SIGNALING_PATHWAY	0.206813	7.45594e-07
GO_EXTRACELLULAR_MATRIX_CONSTITUENT_SECRETION	0.206676	0.0118887
GO_REGULATION_OF_GUANYLATE_CYCLASE_ACTIVITY	0.206483	0.0128432
GO_POSITIVE_REGULATION_OF_DIGESTIVE_SYSTEM_PROCESS	0.206435	0.0166356
GO_CARDIAC_VENTRICLE_FORMATION	0.206308	0.019679
GO_POSITIVE_REGULATION_OF_DNA_DEPENDENT_DNA_REPLICATION	0.205805	0.00227641
GO_KERATINOCYTE_DEVELOPMENT	0.205316	0.00126356
GO_WNT_SIGNALING_PATHWAY_INVOLVED_IN_HEART_DEVELOPMENT	0.205268	0.00556641
GO_MUSCLE_CELL_FATE_COMMITMENT	0.204694	0.00147521
GO_OXALATE_TRANSPORT	0.204311	0.00884876
GO_CARDIAC_MUSCLE_CELL_MEMBRANE_REPOLARIZATION	0.204047	5.99332e-05
GO_REGULATION_OF_INOSITOL_PHOSPHATE_BIOSYNTHETIC_PROCESS	0.203431	0.00926914
GO_LONG_CHAIN_FATTY_ACID_CATABOLIC_PROCESS	0.203189	0.0110067
GO_STARTLE_RESPONSE	0.202995	0.00064986
GO_BRANCHING_INVOLVED_IN_SALIVARY_GLAND_MORPHOGENESIS	0.20253	0.000186164
GO_REGULATION_OF_LONG_TERM_SYNAPTIC_DEPRESSION	0.202276	0.000466532
GO_RESPONSE_TO_STEROL	0.202162	1.51185e-05
GO_LOCOMOTORY_EXPLORATION_BEHAVIOR	0.202037	0.00410692
GO_REPLICATION_FORK_PROCESSING	0.201954	0.000496792
GO_NEGATIVE_REGULATION_OF_SYNAPTIC_TRANSMISSION_GLUTAMATERGIC	0.201501	0.0130875
GO_REGULATION_OF_NEURON_PROJECTION_ARBORIZATION	0.201482	0.000870124
GO_NEGATIVE_REGULATION_OF_LONG_TERM_SYNAPTIC_POTENTIATION	0.201202	0.00107336
GO_COMPLEMENT_ACTIVATION_ALTERNATIVE_PATHWAY	0.201033	0.0115536
GO_ETHANOL_METABOLIC_PROCESS	0.200724	0.0109454
GO_SPINAL_CORD_MOTOR_NEURON_DIFFERENTIATION	0.200367	0.00182464
GO_MAMMARY_GLAND_ALVEOLUS_DEVELOPMENT	0.20018	0.000564416
GO_CELLULAR_RESPONSE_TO_DEXAMETHASONE_STIMULUS	0.199663	2.08492e-05
GO_ENERGY_HOMEOSTASIS	0.199198	1.82815e-05
GO_NEURON_PROJECTION_EXTENSION_INVOLVED_IN_NEURON_PROJECTION_GUIDANCE	0.199168	0.000248573
GO_PROTEIN_CHROMOPHORE_LINKAGE	0.198876	0.0164989
GO_SIGNAL_TRANSDUCTION_INVOLVED_IN_REGULATION_OF_GENE_EXPRESSION	0.198812	0.00116708
GO_LONG_CHAIN_FATTY_ACID_BIOSYNTHETIC_PROCESS	0.198626	1.8439e-05
GO_QUINONE_METABOLIC_PROCESS	0.19862	0.000530833
GO_DORSAL_SPINAL_CORD_DEVELOPMENT	0.198168	0.00294504
GO_ENTEROENDOCRINE_CELL_DIFFERENTIATION	0.19816	0.000131022
GO_REGULATION_OF_GLUCOCORTICOID_METABOLIC_PROCESS	0.198042	0.00982831
GO_METANEPHRIC_COLLECTING_DUCT_DEVELOPMENT	0.19755	0.0216558
GO_NEGATIVE_REGULATION_OF_AXON_GUIDANCE	0.197548	0.000728461
GO_POSITIVE_REGULATION_OF_FATTY_ACID_OXIDATION	0.197469	0.00819434
GO_METHIONINE_METABOLIC_PROCESS	0.197448	0.00161065
GO_ARACHIDONIC_ACID_SECRETION	0.197436	0.000141476
GO_CELLULAR_RESPONSE_TO_REACTIVE_NITROGEN_SPECIES	0.197428	0.000746661
GO_BICARBONATE_TRANSPORT	0.19726	7.70065e-05
GO_REGULATION_OF_EXCITATORY_SYNAPSE_ASSEMBLY	0.196211	0.004309
GO_NEGATIVE_REGULATION_OF_COLLAGEN_METABOLIC_PROCESS	0.195901	0.00556486
GO_POSITIVE_REGULATION_OF_SYSTEMIC_ARTERIAL_BLOOD_PRESSURE	0.195755	0.0038881
GO_BRANCHED_CHAIN_AMINO_ACID_METABOLIC_PROCESS	0.195377	0.0197111
GO_REGULATION_OF_HISTONE_DEACETYLATION	0.195224	5.82418e-05
GO_CELL_DIFFERENTIATION_IN_HINDBRAIN	0.19469	0.000734934
GO_METHIONINE_BIOSYNTHETIC_PROCESS	0.194347	0.00750156
GO_POSTSYNAPTIC_SPECIALIZATION_ASSEMBLY	0.194201	0.0018457
GO_PLASMA_MEMBRANE_FUSION	0.193859	0.0102576
GO_REGULATION_OF_BILE_ACID_BIOSYNTHETIC_PROCESS	0.19323	0.0236984
GO_COMMISSURAL_NEURON_AXON_GUIDANCE	0.192999	0.0115591
GO_REGULATION_OF_DEACETYLASE_ACTIVITY	0.192867	0.00039722
GO_SCHWANN_CELL_DIFFERENTIATION	0.192581	0.00017632
GO_REGULATION_OF_SYNAPSE_ASSEMBLY	0.192498	8.18511e-06
GO_REGULATION_OF_DENDRITE_EXTENSION	0.192209	0.000687871
GO_REGULATION_OF_HEART_RATE_BY_CARDIAC_CONDUCTION	0.191946	0.000270556
GO_NEUROTRANSMITTER_GATED_ION_CHANNEL_CLUSTERING	0.191369	0.00131144
GO_G1_TO_G0_TRANSITION	0.191231	0.00921576
GO_GALACTOSE_METABOLIC_PROCESS	0.191214	0.00473472
GO_NEGATIVE_REGULATION_OF_FATTY_ACID_OXIDATION	0.19121	0.010841
GO_3_UTR_MEDIATED_MRNA_DESTABILIZATION	0.190552	0.0075482
GO_MIRNA_MEDIATED_INHIBITION_OF_TRANSLATION	0.190508	0.0095926
GO_REGULATION_OF_MICROVILLUS_ORGANIZATION	0.190154	0.00730509
GO_BLOOD_COAGULATION_INTRINSIC_PATHWAY	0.18998	0.0272166
GO_ONE_CARBON_COMPOUND_TRANSPORT	0.189774	0.00308448
GO_LEFT_RIGHT_PATTERN_FORMATION	0.189516	0.000903791
GO_REGULATION_OF_CELL_MATURATION	0.188972	0.000172584
GO_BILE_ACID_BIOSYNTHETIC_PROCESS	0.188968	0.000153484
GO_OPIOID_RECEPTOR_SIGNALING_PATHWAY	0.188647	0.0454943
GO_POSITIVE_REGULATION_OF_VESICLE_FUSION	0.188502	0.0017218
GO_ACTION_POTENTIAL	0.188333	8.26393e-08
GO_SENSORY_PERCEPTION_OF_TASTE	0.18792	0.000915078
GO_SPONTANEOUS_SYNAPTIC_TRANSMISSION	0.187892	0.00298331
GO_UBIQUITIN_RECYCLING	0.187807	0.0140164
GO_TRANSMISSION_OF_NERVE_IMPULSE	0.18776	2.25546e-07
GO_LIPOXYGENASE_PATHWAY	0.187557	0.00667231
GO_MAINTENANCE_OF_SYNAPSE_STRUCTURE	0.187316	0.000730166
GO_PITUITARY_GLAND_DEVELOPMENT	0.186855	0.000661987
GO_LUNG_ALVEOLUS_DEVELOPMENT	0.186688	2.18135e-05
GO_NEGATIVE_REGULATION_OF_TORC1_SIGNALING	0.186643	0.00192563
GO_INNERVATION	0.18629	0.000306643
GO_ETHANOL_CATABOLIC_PROCESS	0.185241	0.0281598
GO_LONG_TERM_MEMORY	0.185214	0.000262287
GO_LEFT_RIGHT_AXIS_SPECIFICATION	0.185098	0.00806077
GO_RESPONSE_TO_WATER	0.185056	0.00489458
GO_CARDIAC_MUSCLE_CELL_CONTRACTION	0.184981	9.73566e-05
GO_REGULATION_OF_BILE_ACID_METABOLIC_PROCESS	0.184184	0.00560402
GO_CELLULAR_GLUCURONIDATION	0.18382	0.102463
GO_OTIC_VESICLE_MORPHOGENESIS	0.182943	0.00850591
GO_EATING_BEHAVIOR	0.182916	0.000802692
GO_POSITIVE_REGULATION_OF_NERVOUS_SYSTEM_PROCESS	0.182912	1.31763e-05
GO_PROSTATE_GLAND_MORPHOGENESIS	0.182893	0.00136475
GO_NEURAL_CREST_CELL_MIGRATION	0.182887	0.000361537
GO_NEGATIVE_REGULATION_OF_NEURON_PROJECTION_REGENERATION	0.182638	0.00119435
GO_GENITALIA_DEVELOPMENT	0.182428	1.17407e-06
GO_PROTEIN_NITROSYLATION	0.182211	0.00556021
GO_INHIBITORY_SYNAPSE_ASSEMBLY	0.181855	0.0100878
GO_SUCKLING_BEHAVIOR	0.181672	0.0213323
GO_REGULATION_OF_REMOVAL_OF_SUPEROXIDE_RADICALS	0.181484	0.00763028
GO_PHOSPHATIDYLETHANOLAMINE_ACYL_CHAIN_REMODELING	0.18132	0.000774455
GO_VENTRICULAR_SYSTEM_DEVELOPMENT	0.181257	0.000235516
GO_INOSITOL_PHOSPHATE_BIOSYNTHETIC_PROCESS	0.18111	0.000394333
GO_RESPONSE_TO_CAFFEINE	0.181046	0.000504061
GO_NEGATIVE_REGULATION_OF_ALPHA_BETA_T_CELL_PROLIFERATION	0.18063	0.0118422
GO_CELLULAR_RESPONSE_TO_EXOGENOUS_DSRNA	0.180522	0.00817641
GO_REGULATION_OF_BLOOD_VESSEL_REMODELING	0.1804	0.0232057
GO_GONADOTROPIN_SECRETION	0.180076	0.00262564
GO_SENSORY_PERCEPTION_OF_SMELL	0.180016	0.000462123
GO_DETOXIFICATION_OF_INORGANIC_COMPOUND	0.179516	0.0581604
GO_MEMBRANE_DEPOLARIZATION_DURING_ACTION_POTENTIAL	0.179396	6.00242e-05
GO_PRIMARY_ALCOHOL_CATABOLIC_PROCESS	0.179077	0.0104762
GO_FLUID_TRANSPORT	0.178934	0.000450952
GO_GLUTAMATE_METABOLIC_PROCESS	0.178766	0.00206248
GO_N_TERMINAL_PROTEIN_AMINO_ACID_ACETYLATION	0.178658	0.00504158
GO_EPITHELIAL_CELL_DIFFERENTIATION_INVOLVED_IN_PROSTATE_GLAND_DEVELOPMENT	0.178497	0.0124057
GO_ATRIAL_CARDIAC_MUSCLE_CELL_MEMBRANE_REPOLARIZATION	0.178271	0.0147118
GO_CELL_PROLIFERATION_IN_FOREBRAIN	0.178202	0.00121411
GO_REGULATION_OF_INSULIN_LIKE_GROWTH_FACTOR_RECEPTOR_SIGNALING_PATHWAY	0.177854	0.000389738
GO_CELLULAR_RESPONSE_TO_BRAIN_DERIVED_NEUROTROPHIC_FACTOR_STIMULUS	0.177082	0.0125594
GO_NEGATIVE_CHEMOTAXIS	0.177036	0.000224919
GO_G_PROTEIN_COUPLED_PURINERGIC_RECEPTOR_SIGNALING_PATHWAY	0.176868	0.0125451
GO_PHAGOSOME_LYSOSOME_FUSION	0.17667	0.0152009
GO_CELL_DIFFERENTIATION_IN_SPINAL_CORD	0.176586	0.00213784
GO_PLASMA_MEMBRANE_PHOSPHOLIPID_SCRAMBLING	0.176543	0.00262083
GO_MEMBRANE_REPOLARIZATION_DURING_ACTION_POTENTIAL	0.176421	0.000694414
GO_REGULATION_OF_TRANSCRIPTION_BY_RNA_POLYMERASE_III	0.176074	0.000634894
GO_PROTEIN_DEMETHYLATION	0.176062	0.00621361
GO_POSITIVE_REGULATION_OF_LIPID_CATABOLIC_PROCESS	0.175666	0.00634912
GO_DEMETHYLATION	0.175582	0.000142864
GO_NEGATIVE_REGULATION_OF_SMOOTH_MUSCLE_CELL_DIFFERENTIATION	0.175564	0.0023575
GO_BENZENE_CONTAINING_COMPOUND_METABOLIC_PROCESS	0.175198	0.00326238
GO_PHOSPHORYLATED_CARBOHYDRATE_DEPHOSPHORYLATION	0.174483	0.00431988
GO_INOSITOL_PHOSPHATE_CATABOLIC_PROCESS	0.174483	0.00431988
GO_REGULATION_OF_CEREBELLAR_GRANULE_CELL_PRECURSOR_PROLIFERATION	0.174414	0.0560442
GO_CEREBELLAR_PURKINJE_CELL_LAYER_FORMATION	0.173389	0.017065
GO_ROSTROCAUDAL_NEURAL_TUBE_PATTERNING	0.172527	0.0410619
GO_REGULATION_OF_DIGESTIVE_SYSTEM_PROCESS	0.172142	0.00132366
GO_SYNAPTIC_MEMBRANE_ADHESION	0.171432	0.00334512
GO_METANEPHRIC_GLOMERULUS_DEVELOPMENT	0.170585	0.00969109
GO_REGULATION_OF_ACTIN_FILAMENT_BASED_MOVEMENT	0.170549	0.000787942
GO_NEUROMUSCULAR_PROCESS	0.170148	3.47327e-06
GO_BLEB_ASSEMBLY	0.169995	0.0209687
GO_RESPONSE_TO_HYDROPEROXIDE	0.169913	0.00327498
GO_INOSITOL_TRISPHOSPHATE_METABOLIC_PROCESS	0.169905	0.0344581
GO_UBIQUINONE_METABOLIC_PROCESS	0.169713	0.0182818
GO_ERYTHROCYTE_MATURATION	0.169667	0.00927412
GO_GLUTAMATE_RECEPTOR_SIGNALING_PATHWAY	0.1696	3.71953e-06
GO_GLUTAMINE_METABOLIC_PROCESS	0.169587	0.00251344
GO_POSITIVE_REGULATION_OF_MONOCYTE_DIFFERENTIATION	0.169393	0.047309
GO_REGULATION_OF_ATPASE_COUPLED_CALCIUM_TRANSMEMBRANE_TRANSPORTER_ACTIVITY	0.169146	0.0233515
GO_POSITIVE_REGULATION_OF_EXCITATORY_POSTSYNAPTIC_POTENTIAL	0.169027	0.00201539
GO_REGULATION_OF_POSTSYNAPTIC_MEMBRANE_POTENTIAL	0.168861	2.93418e-05
GO_HOMOPHILIC_CELL_ADHESION_VIA_PLASMA_MEMBRANE_ADHESION_MOLECULES	0.168441	0.000415503
GO_POTASSIUM_ION_IMPORT_ACROSS_PLASMA_MEMBRANE	0.168387	0.00081786
GO_MODULATION_OF_EXCITATORY_POSTSYNAPTIC_POTENTIAL	0.168237	0.000397011
GO_LATERAL_MESODERM_DEVELOPMENT	0.168225	0.0152963
GO_MICROTUBULE_NUCLEATION_BY_MICROTUBULE_ORGANIZING_CENTER	0.168084	0.0332605
GO_PHOSPHATIDYLSERINE_METABOLIC_PROCESS	0.168081	0.000341113
GO_EPIDERMIS_MORPHOGENESIS	0.167713	0.000459325
GO_NEURONAL_STEM_CELL_POPULATION_MAINTENANCE	0.16756	0.000440114
GO_RETROGRADE_TRANS_SYNAPTIC_SIGNALING	0.167362	0.0140018
GO_REGULATION_OF_VENTRICULAR_CARDIAC_MUSCLE_CELL_ACTION_POTENTIAL	0.167309	0.0212574
GO_FOREBRAIN_NEURON_DEVELOPMENT	0.167134	0.00143519
GO_RESPONSE_TO_MUSCLE_INACTIVITY	0.166869	0.0385972
GO_POSITIVE_REGULATION_OF_TRANSCRIPTION_OF_NOTCH_RECEPTOR_TARGET	0.166785	0.00655978
GO_POSITIVE_REGULATION_OF_GLUCONEOGENESIS	0.166705	0.00938992
GO_NEUROMUSCULAR_PROCESS_CONTROLLING_BALANCE	0.1664	0.000206659
GO_MYELIN_ASSEMBLY	0.16615	0.000250441
GO_POSITIVE_REGULATION_OF_GUANYLATE_CYCLASE_ACTIVITY	0.166083	0.0672864
GO_DIENCEPHALON_DEVELOPMENT	0.16601	0.000542569
GO_COLUMNAR_CUBOIDAL_EPITHELIAL_CELL_DEVELOPMENT	0.165992	1.60387e-05
GO_NEGATIVE_REGULATION_OF_HEART_RATE	0.165945	0.0157306
GO_ASPARTATE_FAMILY_AMINO_ACID_BIOSYNTHETIC_PROCESS	0.165759	0.00937144
GO_POSITIVE_REGULATION_OF_REGULATORY_T_CELL_DIFFERENTIATION	0.165211	0.029954
GO_HEART_FORMATION	0.165115	0.000618275
GO_TRICARBOXYLIC_ACID_METABOLIC_PROCESS	0.16495	0.0614357
GO_SEMAPHORIN_PLEXIN_SIGNALING_PATHWAY	0.164939	0.00318956
GO_NEGATIVE_REGULATION_OF_CARDIAC_MUSCLE_TISSUE_GROWTH	0.163503	0.000609031
GO_CHEMICAL_SYNAPTIC_TRANSMISSION_POSTSYNAPTIC	0.163466	2.70328e-05
GO_FIBROBLAST_ACTIVATION	0.163123	0.0450629
GO_REGULATION_OF_TRANSPOSITION	0.162879	0.0105631
GO_NEGATIVE_REGULATION_OF_NEUROTRANSMITTER_TRANSPORT	0.162857	0.0116807
GO_CELLULAR_CARBOHYDRATE_CATABOLIC_PROCESS	0.162715	0.0009511
GO_ORGANIC_HYDROXY_COMPOUND_CATABOLIC_PROCESS	0.16259	2.13425e-05
GO_POSITIVE_REGULATION_OF_NEUROTRANSMITTER_SECRETION	0.162577	0.00100843
GO_RETINOL_METABOLIC_PROCESS	0.162258	0.00401956
GO_DIGESTIVE_SYSTEM_PROCESS	0.162199	7.96651e-06
GO_ALDITOL_METABOLIC_PROCESS	0.161959	0.0139147
GO_ANATOMICAL_STRUCTURE_ARRANGEMENT	0.16153	0.0106748
GO_CYCLOOXYGENASE_PATHWAY	0.16132	0.0359796
GO_NEGATIVE_REGULATION_OF_CARDIAC_MUSCLE_TISSUE_DEVELOPMENT	0.16129	0.00108462
GO_SEROTONIN_RECEPTOR_SIGNALING_PATHWAY	0.161174	0.0403914
GO_PHOSPHATIDYLETHANOLAMINE_BIOSYNTHETIC_PROCESS	0.161174	0.0071108
GO_REGULATION_OF_TRANSMISSION_OF_NERVE_IMPULSE	0.161128	0.0250656
GO_REGULATION_OF_AXON_GUIDANCE	0.161099	0.00152303
GO_NEGATIVE_REGULATION_OF_SMOOTH_MUSCLE_CONTRACTION	0.161095	0.00994187
GO_MONOACYLGLYCEROL_METABOLIC_PROCESS	0.160981	0.0155107
GO_WNT_SIGNALING_PATHWAY_CALCIUM_MODULATING_PATHWAY	0.160711	0.000558979
GO_PROTEIN_AUTO_ADP_RIBOSYLATION	0.160166	0.0199644
GO_RESPONSE_TO_ZINC_ION	0.159656	0.000418765
GO_MEMBRANE_REPOLARIZATION	0.159588	0.000664745
GO_POSITIVE_REGULATION_OF_FATTY_ACID_METABOLIC_PROCESS	0.1595	0.00599244
GO_CALCIUM_MEDIATED_SIGNALING_USING_INTRACELLULAR_CALCIUM_SOURCE	0.159261	0.00682058
GO_REGULATION_OF_HYDROGEN_PEROXIDE_METABOLIC_PROCESS	0.158884	0.00479139
GO_NEGATIVE_REGULATION_OF_DENDRITE_MORPHOGENESIS	0.158877	0.0107505
GO_TRANSEPITHELIAL_TRANSPORT	0.158703	0.00299285
GO_FATTY_ACID_TRANSMEMBRANE_TRANSPORT	0.158413	0.00455534
GO_FOREBRAIN_NEURON_FATE_COMMITMENT	0.15829	0.136898
GO_PROTEIN_ADP_RIBOSYLATION	0.157949	0.000954169
GO_VENTRAL_SPINAL_CORD_INTERNEURON_DIFFERENTIATION	0.157927	0.0809388
GO_PHOTORECEPTOR_CELL_DEVELOPMENT	0.157722	0.000421129
GO_POSITIVE_REGULATION_OF_MEMBRANE_DEPOLARIZATION	0.15767	0.0119651
GO_MITOCHONDRIAL_DEPOLARIZATION	0.15761	0.00201063
GO_DIET_INDUCED_THERMOGENESIS	0.157523	0.0217051
GO_NEGATIVE_REGULATION_OF_HEART_CONTRACTION	0.157319	0.0010465
GO_ACTIVATION_OF_TRANSMEMBRANE_RECEPTOR_PROTEIN_TYROSINE_KINASE_ACTIVITY	0.157172	0.0249532
GO_REGULATION_OF_NEURON_MIGRATION	0.157152	0.000331656
GO_CARDIAC_RIGHT_VENTRICLE_MORPHOGENESIS	0.157101	0.0333716
GO_INNER_EAR_MORPHOGENESIS	0.156725	1.31934e-05
GO_POSITIVE_REGULATION_OF_BLOOD_VESSEL_DIAMETER	0.15671	9.77535e-05
GO_POSITIVE_REGULATION_OF_NEUROBLAST_PROLIFERATION	0.156699	0.00697278
GO_CORNIFICATION	0.156697	0.0233768
GO_MITOCHONDRIAL_ELECTRON_TRANSPORT_UBIQUINOL_TO_CYTOCHROME_C	0.156266	0.117562
GO_NEUROBLAST_PROLIFERATION	0.156034	0.000179511
GO_REGULATION_OF_TRIGLYCERIDE_BIOSYNTHETIC_PROCESS	0.155909	0.00968356
GO_FATTY_ACID_CATABOLIC_PROCESS	0.15586	0.00636124
GO_POSITIVE_REGULATION_OF_MITOCHONDRIAL_DEPOLARIZATION	0.155575	0.0235621
GO_ALPHA_LINOLENIC_ACID_METABOLIC_PROCESS	0.155514	0.0217841
GO_NOREPINEPHRINE_TRANSPORT	0.15545	0.0100695
GO_PHOSPHATIDYLETHANOLAMINE_METABOLIC_PROCESS	0.155257	0.00338752
GO_REGULATION_OF_LONG_TERM_SYNAPTIC_POTENTIATION	0.155109	3.36124e-05
GO_OVULATION	0.155074	0.0421504
GO_SYNAPSE_ASSEMBLY	0.155059	0.000106622
GO_DIGESTION	0.154928	6.23547e-06
GO_NEGATIVE_REGULATION_OF_SODIUM_ION_TRANSPORT	0.154813	0.0154602
GO_CELL_COMMUNICATION_INVOLVED_IN_CARDIAC_CONDUCTION	0.154641	0.00308684
GO_NADH_DEHYDROGENASE_COMPLEX_ASSEMBLY	0.154549	0.0920242
GO_REGULATION_OF_MACROPHAGE_DIFFERENTIATION	0.154199	0.00662418
GO_MEDIUM_CHAIN_FATTY_ACID_METABOLIC_PROCESS	0.154112	0.0230092
GO_FOREBRAIN_NEURON_DIFFERENTIATION	0.154112	0.00102112
GO_OLFACTORY_LOBE_DEVELOPMENT	0.154076	0.00185587
GO_FATTY_ACID_HOMEOSTASIS	0.153793	0.0343775
GO_DICARBOXYLIC_ACID_METABOLIC_PROCESS	0.153673	0.00670437
GO_REGULATION_OF_SMOOTH_MUSCLE_CELL_DIFFERENTIATION	0.153416	0.0010234
GO_FATTY_ACID_DERIVATIVE_TRANSPORT	0.153393	0.000249012
GO_POSITIVE_REGULATION_OF_CARBOHYDRATE_METABOLIC_PROCESS	0.153288	4.42761e-05
GO_BILE_ACID_AND_BILE_SALT_TRANSPORT	0.153107	0.00140277
GO_INSULIN_LIKE_GROWTH_FACTOR_RECEPTOR_SIGNALING_PATHWAY	0.152904	0.00145635
GO_PROTEIN_LOCALIZATION_TO_EARLY_ENDOSOME	0.152536	0.0271559
GO_INTRASPECIES_INTERACTION_BETWEEN_ORGANISMS	0.152501	0.00198457
GO_SEMAPHORIN_PLEXIN_SIGNALING_PATHWAY_INVOLVED_IN_NEURON_PROJECTION_GUIDANCE	0.152481	0.0392828
GO_MICROTUBULE_ANCHORING_AT_CENTROSOME	0.152466	0.0247281
GO_NOREPINEPHRINE_SECRETION	0.152443	0.0249369
GO_MULTICELLULAR_ORGANISM_GROWTH	0.152435	3.45577e-07
GO_RETINA_HOMEOSTASIS	0.152285	6.07261e-05
GO_CARNITINE_SHUTTLE	0.152263	0.0581039
GO_GLYCEROPHOSPHOLIPID_CATABOLIC_PROCESS	0.151997	0.000973501
GO_REFLEX	0.151656	0.0245602
GO_CHOLESTEROL_EFFLUX	0.151651	0.00103573
GO_REGULATION_OF_HISTONE_H3_K9_METHYLATION	0.151328	0.0194218
GO_LONG_TERM_SYNAPTIC_DEPRESSION	0.150867	0.000435993
GO_EMBRYONIC_HEMOPOIESIS	0.150768	0.00446344
GO_DENDRITE_EXTENSION	0.150344	0.0020595
GO_SODIUM_ION_TRANSMEMBRANE_TRANSPORT	0.150232	1.65458e-06
GO_HORMONE_BIOSYNTHETIC_PROCESS	0.150225	6.04802e-05
GO_RELAXATION_OF_MUSCLE	0.149902	0.00321553
GO_MODULATION_BY_VIRUS_OF_HOST_PROCESS	0.149794	0.00280371
GO_DNA_REPLICATION_DEPENDENT_NUCLEOSOME_ORGANIZATION	0.14971	0.0248113
GO_NEUROTRANSMITTER_UPTAKE	0.149653	0.00125008
GO_POSITIVE_REGULATION_OF_NEUROTRANSMITTER_TRANSPORT	0.149634	0.00126005
GO_GLUTAMATE_SECRETION	0.149623	0.00173906
GO_POSITIVE_REGULATION_OF_CHEMOKINE_BIOSYNTHETIC_PROCESS	0.149389	0.0604963
GO_NEGATIVE_REGULATION_OF_LYMPHOCYTE_MIGRATION	0.149209	0.0185324
GO_NAD_BIOSYNTHETIC_PROCESS	0.149165	0.00153942
GO_LONG_CHAIN_FATTY_ACID_METABOLIC_PROCESS	0.148627	5.22627e-05
GO_PRIMARY_ALCOHOL_METABOLIC_PROCESS	0.148168	0.000974467
GO_DNA_DEPENDENT_DNA_REPLICATION_MAINTENANCE_OF_FIDELITY	0.147978	0.00562216
GO_REGULATION_OF_MULTICELLULAR_ORGANISM_GROWTH	0.147973	9.75567e-05
GO_KETONE_BIOSYNTHETIC_PROCESS	0.147948	0.00204956
GO_OVULATION_CYCLE	0.147898	0.000818269
GO_ZYMOGEN_INHIBITION	0.147765	0.0539251
GO_SODIUM_ION_IMPORT_ACROSS_PLASMA_MEMBRANE	0.147724	0.0108843
GO_RESPONSE_TO_IMMOBILIZATION_STRESS	0.147686	0.00644534
GO_REGULATION_OF_HAIR_CYCLE	0.147679	0.00149245
GO_DENDRITE_SELF_AVOIDANCE	0.147382	0.0236078
GO_REGULATION_OF_NUCLEAR_TRANSCRIBED_MRNA_POLY_A_TAIL_SHORTENING	0.147302	0.0379094
GO_GAMMA_AMINOBUTYRIC_ACID_SIGNALING_PATHWAY	0.147192	0.00821
GO_INNER_EAR_AUDITORY_RECEPTOR_CELL_DIFFERENTIATION	0.147029	0.00113438
GO_ANTIGEN_PROCESSING_AND_PRESENTATION_OF_ENDOGENOUS_PEPTIDE_ANTIGEN	0.146964	0.0517365
GO_OXIDATIVE_DEMETHYLATION	0.146878	0.00555398
GO_FATTY_ACID_BETA_OXIDATION	0.146831	0.0200113
GO_LATERAL_VENTRICLE_DEVELOPMENT	0.146708	0.0410972
GO_SARCOPLASMIC_RETICULUM_CALCIUM_ION_TRANSPORT	0.146549	0.00972811
GO_ENDOCARDIUM_DEVELOPMENT	0.146434	0.0415509
GO_NEGATIVE_REGULATION_OF_MUSCLE_TISSUE_DEVELOPMENT	0.146411	0.000436251
GO_KILLING_OF_CELLS_IN_OTHER_ORGANISM_INVOLVED_IN_SYMBIOTIC_INTERACTION	0.146311	0.0290139
GO_PHOSPHOLIPID_CATABOLIC_PROCESS	0.145994	0.000779615
GO_RESPONSE_TO_DEXAMETHASONE	0.145617	0.00053091
GO_CORTISOL_METABOLIC_PROCESS	0.145114	0.0378835
GO_RDNA_HETEROCHROMATIN_ASSEMBLY	0.145024	0.0236319
GO_CENTRAL_NERVOUS_SYSTEM_NEURON_AXONOGENESIS	0.144782	0.00047806
GO_AMINE_CATABOLIC_PROCESS	0.144683	0.0115862
GO_DETECTION_OF_LIGHT_STIMULUS_INVOLVED_IN_SENSORY_PERCEPTION	0.144163	0.0358371
GO_REGULATION_OF_PEROXISOME_PROLIFERATOR_ACTIVATED_RECEPTOR_SIGNALING_PATHWAY	0.143576	0.0244875
GO_THALAMUS_DEVELOPMENT	0.143542	0.0687876
GO_MODULATION_BY_SYMBIONT_OF_HOST_PROCESS	0.143367	0.00405707
GO_CELLULAR_MODIFIED_AMINO_ACID_METABOLIC_PROCESS	0.143361	4.00178e-05
GO_REGULATION_OF_NOTCH_SIGNALING_PATHWAY	0.143336	0.000758034
GO_AEROBIC_RESPIRATION	0.143313	0.0725551
GO_TROPHOBLAST_GIANT_CELL_DIFFERENTIATION	0.142945	0.0495642
GO_SPLEEN_DEVELOPMENT	0.142735	0.000530597
GO_MAMMARY_GLAND_DUCT_MORPHOGENESIS	0.142316	0.00392056
GO_MULTICELLULAR_ORGANISMAL_SIGNALING	0.142311	3.85297e-06
GO_EMBRYONIC_CAMERA_TYPE_EYE_MORPHOGENESIS	0.142191	0.012011
GO_ARACHIDONIC_ACID_METABOLIC_PROCESS	0.142072	0.00394199
GO_CORONARY_VASCULATURE_MORPHOGENESIS	0.142071	0.0239778
GO_BILE_ACID_METABOLIC_PROCESS	0.142016	0.000213595
GO_WATER_HOMEOSTASIS	0.141915	0.000233297
GO_CELLULAR_RESPONSE_TO_CORTICOSTEROID_STIMULUS	0.141864	0.0016367
GO_SULFUR_AMINO_ACID_BIOSYNTHETIC_PROCESS	0.141492	0.0317536
GO_FEMALE_GENITALIA_DEVELOPMENT	0.141303	0.00497358
GO_MITOCHONDRIAL_ELECTRON_TRANSPORT_NADH_TO_UBIQUINONE	0.141184	0.149744
GO_EMBRYONIC_CAMERA_TYPE_EYE_DEVELOPMENT	0.140965	0.00543607
GO_GLIAL_CELL_DEVELOPMENT	0.14075	0.000121739
GO_REGULATION_OF_KILLING_OF_CELLS_OF_OTHER_ORGANISM	0.139901	0.0521804
GO_ONE_CARBON_METABOLIC_PROCESS	0.139896	0.00417759
GO_REGULATION_OF_POSTSYNAPTIC_SPECIALIZATION_ASSEMBLY	0.139807	0.0471599
GO_POSITIVE_REGULATION_OF_AUTOPHAGOSOME_ASSEMBLY	0.139603	0.0397671
GO_CHLORIDE_ION_HOMEOSTASIS	0.139419	0.0513339
GO_NEGATIVE_REGULATION_OF_INTERLEUKIN_17_PRODUCTION	0.139244	0.0617037
GO_HISTONE_H3_K36_DEMETHYLATION	0.139193	0.114787
GO_POSITIVE_REGULATION_OF_LONG_TERM_SYNAPTIC_POTENTIATION	0.138852	0.0093905
GO_REGULATION_OF_CIRCADIAN_RHYTHM	0.138769	0.000170535
GO_DNA_METHYLATION_INVOLVED_IN_GAMETE_GENERATION	0.13862	0.0470982
GO_WATER_TRANSPORT	0.138496	0.0155986
GO_LIMB_BUD_FORMATION	0.138451	0.0560523
GO_POSITIVE_REGULATION_OF_DNA_REPLICATION	0.1384	0.000978452
GO_POSITIVE_REGULATION_OF_VASCULAR_ASSOCIATED_SMOOTH_MUSCLE_CELL_MIGRATION	0.138375	0.0200114
GO_PYRIDINE_CONTAINING_COMPOUND_BIOSYNTHETIC_PROCESS	0.138342	0.00282784
GO_REGULATION_OF_HEXOKINASE_ACTIVITY	0.13832	0.0448839
GO_POSITIVE_REGULATION_OF_CELL_JUNCTION_ASSEMBLY	0.138261	0.000303616
GO_CELLULAR_RESPIRATION	0.138239	0.0655113
GO_INTRACELLULAR_MRNA_LOCALIZATION	0.138152	0.0396219
GO_NEGATIVE_REGULATION_OF_COLD_INDUCED_THERMOGENESIS	0.137975	0.0011436
GO_POSITIVE_REGULATION_OF_NOTCH_SIGNALING_PATHWAY	0.137821	0.000956274
GO_LYSINE_METABOLIC_PROCESS	0.137808	0.0856868
GO_AUDITORY_RECEPTOR_CELL_DEVELOPMENT	0.137729	0.0118922
GO_NEGATIVE_REGULATION_OF_AXON_EXTENSION	0.137561	0.00349631
GO_POSITIVE_REGULATION_OF_TRIGLYCERIDE_BIOSYNTHETIC_PROCESS	0.137378	0.0309151
GO_PROGRAMMED_CELL_DEATH_IN_RESPONSE_TO_REACTIVE_OXYGEN_SPECIES	0.137231	0.0359072
GO_ESTABLISHMENT_OF_ENDOTHELIAL_BARRIER	0.13718	0.018597
GO_POSITIVE_REGULATION_OF_LIPID_STORAGE	0.136662	0.0359598
GO_PEROXISOME_FISSION	0.136361	0.0558831
GO_HEPATOCYTE_DIFFERENTIATION	0.136308	0.062
GO_EMBRYONIC_HEART_TUBE_MORPHOGENESIS	0.136259	0.000722925
GO_NEGATIVE_REGULATION_OF_SODIUM_ION_TRANSMEMBRANE_TRANSPORT	0.135985	0.0819022
GO_MONOCARBOXYLIC_ACID_CATABOLIC_PROCESS	0.135962	0.0112531
GO_NEGATIVE_REGULATION_OF_LIPOPROTEIN_PARTICLE_CLEARANCE	0.135798	0.12185
GO_REGULATION_OF_BROWN_FAT_CELL_DIFFERENTIATION	0.135785	0.0201091
GO_PROTEIN_LOCALIZATION_TO_AXON	0.13573	0.0652278
GO_REGULATION_OF_GLUTAMATE_RECEPTOR_SIGNALING_PATHWAY	0.135525	0.000312444
GO_NEGATIVE_REGULATION_OF_MUSCLE_HYPERTROPHY	0.135362	0.00441202
GO_CHLORIDE_TRANSPORT	0.135254	3.07184e-05
GO_CARDIAC_ATRIUM_DEVELOPMENT	0.135127	0.021517
GO_PRESYNAPTIC_ENDOCYTOSIS	0.134991	8.60298e-05
GO_RETINOIC_ACID_METABOLIC_PROCESS	0.134872	0.0141436
GO_REGULATION_OF_LAMELLIPODIUM_MORPHOGENESIS	0.13482	0.0715018
GO_CELL_MATURATION	0.134768	3.8182e-07
GO_VITAMIN_TRANSMEMBRANE_TRANSPORT	0.134694	0.0175454
GO_SEMINIFEROUS_TUBULE_DEVELOPMENT	0.134155	0.0282247
GO_MICROTUBULE_ANCHORING	0.133803	0.0344341
GO_NEGATIVE_REGULATION_OF_BEHAVIOR	0.133714	0.0711196
GO_SULFUR_AMINO_ACID_METABOLIC_PROCESS	0.133453	0.00603911
GO_MAMMARY_GLAND_MORPHOGENESIS	0.133436	0.00335981
GO_VOCALIZATION_BEHAVIOR	0.133065	0.0409225
GO_ATP_SYNTHESIS_COUPLED_PROTON_TRANSPORT	0.132967	0.189054
GO_EXPORT_ACROSS_PLASMA_MEMBRANE	0.132897	0.000591599
GO_THYROID_HORMONE_TRANSPORT	0.132785	0.0738247
GO_SODIUM_ION_TRANSPORT	0.132132	2.33223e-06
GO_PURINE_CONTAINING_COMPOUND_CATABOLIC_PROCESS	0.132078	0.00289554
GO_CEREBELLAR_CORTEX_FORMATION	0.131856	0.0147543
GO_OLIGODENDROCYTE_DEVELOPMENT	0.131823	0.00720308
GO_REGULATION_OF_AMPA_RECEPTOR_ACTIVITY	0.13179	0.0247581
GO_KYNURENINE_METABOLIC_PROCESS	0.131685	0.0571763
GO_POSITIVE_REGULATION_OF_CELLULAR_CARBOHYDRATE_METABOLIC_PROCESS	0.131597	0.000698736
GO_ENERGY_DERIVATION_BY_OXIDATION_OF_ORGANIC_COMPOUNDS	0.131554	0.0331008
GO_NEGATIVE_REGULATION_OF_NERVOUS_SYSTEM_PROCESS	0.1315	0.0254033
GO_CELLULAR_RESPONSE_TO_CAMP	0.131358	0.000202675
GO_APPENDAGE_DEVELOPMENT	0.130956	2.80181e-05
GO_HYDROGEN_PEROXIDE_METABOLIC_PROCESS	0.130308	0.00844458
GO_POSITIVE_REGULATION_OF_MULTICELLULAR_ORGANISM_GROWTH	0.130154	0.00285772
GO_PHOTOPERIODISM	0.129501	0.0275481
GO_POSITIVE_REGULATION_OF_RESPONSE_TO_OXIDATIVE_STRESS	0.12948	0.00782583
GO_KERATINIZATION	0.129446	0.044054
GO_RESPONSE_TO_MUSCLE_ACTIVITY	0.129321	0.0126892
GO_POSITIVE_REGULATION_OF_NITRIC_OXIDE_SYNTHASE_BIOSYNTHETIC_PROCESS	0.128385	0.0651274
GO_MODULATION_BY_VIRUS_OF_HOST_CELLULAR_PROCESS	0.128312	0.0142868
GO_ALDOSTERONE_METABOLIC_PROCESS	0.128033	0.098095
GO_CELLULAR_RESPONSE_TO_BACTERIAL_LIPOPROTEIN	0.128018	0.187661
GO_MITOCHONDRIAL_TRANSCRIPTION	0.127948	0.0502593
GO_REGULATION_OF_SOMATIC_STEM_CELL_POPULATION_MAINTENANCE	0.127909	0.0942229
GO_VENTRAL_SPINAL_CORD_DEVELOPMENT	0.127624	0.0264899
GO_REGULATION_OF_UNSATURATED_FATTY_ACID_BIOSYNTHETIC_PROCESS	0.127116	0.0600656
GO_OOCYTE_MATURATION	0.126865	0.018748
GO_CARDIAC_MUSCLE_FIBER_DEVELOPMENT	0.126647	0.135953
GO_CELLULAR_MODIFIED_AMINO_ACID_BIOSYNTHETIC_PROCESS	0.126501	0.0082624
GO_CELLULAR_RESPONSE_TO_OXIDISED_LOW_DENSITY_LIPOPROTEIN_PARTICLE_STIMULUS	0.126298	0.07387
GO_NUCLEAR_PORE_ORGANIZATION	0.126139	0.118634
GO_EAR_MORPHOGENESIS	0.126123	8.30237e-05
GO_ENDOTHELIAL_CELL_DEVELOPMENT	0.126113	0.0193909
GO_CHEMOKINE_BIOSYNTHETIC_PROCESS	0.125696	0.0609751
GO_MODULATION_BY_SYMBIONT_OF_HOST_CELLULAR_PROCESS	0.125668	0.0164473
GO_POSITIVE_REGULATION_OF_BROWN_FAT_CELL_DIFFERENTIATION	0.125626	0.0396311
GO_NEGATIVE_REGULATION_OF_OXIDATIVE_STRESS_INDUCED_INTRINSIC_APOPTOTIC_SIGNALING_PATHWAY	0.125601	0.0431581
GO_PROTEIN_AUTOUBIQUITINATION	0.125497	0.00229732
GO_NATURAL_KILLER_CELL_PROLIFERATION	0.125258	0.0656709
GO_BASE_CONVERSION_OR_SUBSTITUTION_EDITING	0.12516	0.0477489
GO_BODY_MORPHOGENESIS	0.124923	0.00324143
GO_REGULATION_OF_NUCLEAR_TRANSCRIBED_MRNA_CATABOLIC_PROCESS_DEADENYLATION_DEPENDENT_DECAY	0.124921	0.0508466
GO_MYOBLAST_PROLIFERATION	0.124858	0.0195555
GO_SYNAPTIC_TRANSMISSION_GABAERGIC	0.124826	0.00790756
GO_NEGATIVE_REGULATION_OF_GLIAL_CELL_PROLIFERATION	0.124676	0.0759586
GO_CRISTAE_FORMATION	0.124543	0.179624
GO_DNA_DEMETHYLATION	0.124468	0.0162779
GO_NEGATIVE_REGULATION_OF_MACROPHAGE_DERIVED_FOAM_CELL_DIFFERENTIATION	0.12446	0.114574
GO_CELLULAR_RESPONSE_TO_CALCIUM_ION	0.124383	0.000270443
GO_ERYTHROCYTE_DEVELOPMENT	0.124379	0.0108456
GO_AXO_DENDRITIC_PROTEIN_TRANSPORT	0.124252	0.0614227
GO_KERATINOCYTE_MIGRATION	0.124115	0.0517979
GO_SPECIFICATION_OF_ANIMAL_ORGAN_IDENTITY	0.123882	0.0120304
GO_CELLULAR_RESPONSE_TO_DSRNA	0.123786	0.0346829
GO_SPERM_AXONEME_ASSEMBLY	0.123752	0.0528012
GO_LONG_CHAIN_FATTY_ACID_TRANSPORT	0.123666	0.00603837
GO_BRAIN_MORPHOGENESIS	0.123658	0.00746334
GO_NEGATIVE_REGULATION_OF_AMYLOID_BETA_FORMATION	0.123623	0.0594009
GO_ENSHEATHMENT_OF_NEURONS	0.123557	0.00013398
GO_FEMALE_SEX_DIFFERENTIATION	0.123452	0.000193389
GO_DICHOTOMOUS_SUBDIVISION_OF_AN_EPITHELIAL_TERMINAL_UNIT	0.123367	0.107161
GO_CELL_MIGRATION_INVOLVED_IN_GASTRULATION	0.123358	0.0890921
GO_REGULATION_OF_LIPID_CATABOLIC_PROCESS	0.12328	0.0265965
GO_POSITIVE_REGULATION_OF_CAMP_MEDIATED_SIGNALING	0.123229	0.0263133
GO_MESODERMAL_CELL_DIFFERENTIATION	0.123155	0.0294837
GO_INOSITOL_PHOSPHATE_METABOLIC_PROCESS	0.123074	0.000291256
GO_CYCLIC_NUCLEOTIDE_CATABOLIC_PROCESS	0.122778	0.0864893
GO_REGULATION_OF_STEROL_TRANSPORT	0.122257	0.00748728
GO_NEURON_RECOGNITION	0.12225	0.00349906
GO_CORNEA_DEVELOPMENT_IN_CAMERA_TYPE_EYE	0.122047	0.11804
GO_REGULATION_OF_MEMBRANE_POTENTIAL	0.122039	7.46972e-07
GO_PROTEIN_LOCALIZATION_TO_NON_MOTILE_CILIUM	0.122013	0.111166
GO_REGULATION_OF_NON_CANONICAL_WNT_SIGNALING_PATHWAY	0.121866	0.0246916
GO_BONE_GROWTH	0.121422	0.0102143
GO_VASCULAR_TRANSPORT	0.121383	0.0827854
GO_REGULATION_OF_RECEPTOR_CLUSTERING	0.121232	0.0474385
GO_NEGATIVE_REGULATION_OF_ACTIVIN_RECEPTOR_SIGNALING_PATHWAY	0.121231	0.102718
GO_REGULATION_OF_ACTION_POTENTIAL	0.121213	0.0164244
GO_GABAERGIC_NEURON_DIFFERENTIATION	0.121147	0.180193
GO_TETRAPYRROLE_METABOLIC_PROCESS	0.121024	0.0119665
GO_NEGATIVE_REGULATION_OF_DENDRITE_DEVELOPMENT	0.120971	0.0134306
GO_CELL_CELL_ADHESION_VIA_PLASMA_MEMBRANE_ADHESION_MOLECULES	0.120902	0.00110998
GO_QUATERNARY_AMMONIUM_GROUP_TRANSPORT	0.120841	0.0688463
GO_REGULATION_OF_RESPONSE_TO_REACTIVE_OXYGEN_SPECIES	0.120633	0.00684723
GO_POSITIVE_REGULATION_OF_PROTEIN_KINASE_A_SIGNALING	0.120631	0.12423
GO_REGULATION_OF_FATTY_ACID_OXIDATION	0.120538	0.051179
GO_RESPONSE_TO_STIMULUS_INVOLVED_IN_REGULATION_OF_MUSCLE_ADAPTATION	0.120473	0.0832826
GO_AUDITORY_RECEPTOR_CELL_MORPHOGENESIS	0.120409	0.0471216
GO_REGULATION_OF_EXTRACELLULAR_MATRIX_ORGANIZATION	0.120396	0.00829453
GO_ORGANOPHOSPHATE_CATABOLIC_PROCESS	0.12028	7.71537e-05
GO_POLYOL_BIOSYNTHETIC_PROCESS	0.120251	0.00308397
GO_REGULATION_OF_POSTSYNAPTIC_DENSITY_ORGANIZATION	0.120218	0.0363286
GO_CD4_POSITIVE_ALPHA_BETA_T_CELL_PROLIFERATION	0.12008	0.075532
GO_CARDIAC_CONDUCTION	0.12008	0.000464256
GO_RENAL_WATER_HOMEOSTASIS	0.120051	0.0223173
GO_MITOCHONDRIAL_DNA_REPLICATION	0.119884	0.06849
GO_IMMUNOLOGICAL_MEMORY_FORMATION_PROCESS	0.119841	0.139667
GO_ENDOCARDIAL_CUSHION_FORMATION	0.119638	0.0458843
GO_NEUROBLAST_DIVISION	0.119625	0.0424965
GO_POSITIVE_REGULATION_OF_G_PROTEIN_COUPLED_RECEPTOR_SIGNALING_PATHWAY	0.119614	0.0600846
GO_POLYOL_METABOLIC_PROCESS	0.119345	0.000122386
GO_G_PROTEIN_COUPLED_GLUTAMATE_RECEPTOR_SIGNALING_PATHWAY	0.119337	0.0860415
GO_AMMONIUM_TRANSPORT	0.119292	0.061783
GO_REGULATION_OF_ENDOTHELIAL_CELL_DEVELOPMENT	0.119232	0.0827709
GO_ENERGY_RESERVE_METABOLIC_PROCESS	0.11907	0.00424117
GO_CELLULAR_RESPONSE_TO_ESTRADIOL_STIMULUS	0.119053	0.00122325
GO_EPIDERMIS_DEVELOPMENT	0.118932	7.88506e-05
GO_NEUROTRANSMITTER_RECEPTOR_LOCALIZATION_TO_POSTSYNAPTIC_SPECIALIZATION_MEMBRANE	0.118867	0.0305507
GO_OPSONIZATION	0.118578	0.0985406
GO_TERPENOID_BIOSYNTHETIC_PROCESS	0.118489	0.0841911
GO_DEDIFFERENTIATION	0.1183	0.140427
GO_COLLECTING_DUCT_DEVELOPMENT	0.118218	0.126924
GO_REGULATION_OF_CARDIAC_MUSCLE_ADAPTATION	0.118014	0.102666
GO_POSITIVE_REGULATION_OF_EXTRINSIC_APOPTOTIC_SIGNALING_PATHWAY_VIA_DEATH_DOMAIN_RECEPTORS	0.117797	0.108892
GO_INTESTINAL_LIPID_ABSORPTION	0.117762	0.116247
GO_REGULATION_OF_ANIMAL_ORGAN_FORMATION	0.117577	0.0120089
GO_RETROGRADE_AXONAL_TRANSPORT	0.117442	0.069419
GO_ATP_SYNTHESIS_COUPLED_ELECTRON_TRANSPORT	0.117339	0.209875
GO_CARNITINE_METABOLIC_PROCESS	0.117311	0.0994607
GO_POSITIVE_REGULATION_OF_STEROL_TRANSPORT	0.117183	0.0388705
GO_REGULATION_OF_MICROTUBULE_DEPOLYMERIZATION	0.117173	0.013036
GO_POST_EMBRYONIC_DEVELOPMENT	0.11716	0.000948385
GO_REGULATION_OF_CARDIAC_MUSCLE_CELL_MEMBRANE_REPOLARIZATION	0.117049	0.0276571
GO_RESPONSE_TO_HYDROXYUREA	0.117038	0.0612994
GO_PROTEIN_ACTIVATION_CASCADE	0.117031	0.114648
GO_REGULATION_OF_WATER_LOSS_VIA_SKIN	0.116842	0.0206724
GO_NEGATIVE_REGULATION_OF_SYNAPTIC_TRANSMISSION	0.116734	0.00158932
GO_INNER_DYNEIN_ARM_ASSEMBLY	0.116621	0.138651
GO_PERIPHERAL_NERVOUS_SYSTEM_DEVELOPMENT	0.116608	0.00549256
GO_DNA_UNWINDING_INVOLVED_IN_DNA_REPLICATION	0.116435	0.0737939
GO_AXONAL_FASCICULATION	0.116406	0.0230273
GO_CGMP_MEDIATED_SIGNALING	0.116362	0.0198646
GO_EMBRYONIC_HEART_TUBE_DEVELOPMENT	0.116304	0.00265775
GO_POSITIVE_REGULATION_OF_CYCLASE_ACTIVITY	0.116206	0.0424831
GO_NEGATIVE_REGULATION_OF_LYASE_ACTIVITY	0.116173	0.0375906
GO_SECRETION_BY_TISSUE	0.116149	0.00650925
GO_POSITIVE_REGULATION_OF_MULTI_ORGANISM_PROCESS	0.115934	0.00950433
GO_REGULATION_OF_SYNAPTIC_VESICLE_EXOCYTOSIS	0.115917	0.00193587
GO_HEMOGLOBIN_METABOLIC_PROCESS	0.115823	0.064054
GO_UNSATURATED_FATTY_ACID_BIOSYNTHETIC_PROCESS	0.115817	0.0121444
GO_REGULATION_OF_PEPTIDYL_SERINE_PHOSPHORYLATION_OF_STAT_PROTEIN	0.115811	0.248155
GO_EMBRYONIC_PATTERN_SPECIFICATION	0.115596	0.00547192
GO_HEPATOCYTE_APOPTOTIC_PROCESS	0.115335	0.0825985
GO_POSITIVE_REGULATION_OF_MITOCHONDRIAL_MEMBRANE_POTENTIAL	0.115313	0.154667
GO_RENAL_SYSTEM_VASCULATURE_DEVELOPMENT	0.115272	0.0684868
GO_NEURON_FATE_SPECIFICATION	0.115135	0.134009
GO_PYRIDINE_CONTAINING_COMPOUND_METABOLIC_PROCESS	0.115008	0.00610726
GO_GLUCOCORTICOID_BIOSYNTHETIC_PROCESS	0.114994	0.0540612
GO_POSITIVE_REGULATION_OF_CELL_MATURATION	0.114563	0.107485
GO_RESPONSE_TO_NITRIC_OXIDE	0.114449	0.0474802
GO_CELLULAR_RESPONSE_TO_INORGANIC_SUBSTANCE	0.113829	3.06685e-05
GO_CELLULAR_GLUCAN_METABOLIC_PROCESS	0.113814	0.00813583
GO_POTASSIUM_ION_TRANSPORT	0.11381	2.38362e-05
GO_ANIMAL_ORGAN_MATURATION	0.113788	0.0110039
GO_REGULATION_OF_PROTEIN_KINASE_A_SIGNALING	0.113718	0.0260833
GO_RESPONSE_TO_L_GLUTAMATE	0.113602	0.115207
GO_MITOCHONDRIAL_RESPIRATORY_CHAIN_COMPLEX_ASSEMBLY	0.113575	0.16202
GO_ATRIAL_SEPTUM_DEVELOPMENT	0.113473	0.0883349
GO_CELLULAR_RESPONSE_TO_ALKALOID	0.113361	0.00417981
GO_EPITHELIAL_CELL_DEVELOPMENT	0.113085	0.00062872
GO_HAIR_CELL_DIFFERENTIATION	0.112993	0.00539483
GO_GAS_TRANSPORT	0.112909	0.153947
GO_REGULATION_OF_GTP_BINDING	0.112819	0.0395706
GO_GAMMA_AMINOBUTYRIC_ACID_SECRETION	0.112757	0.160973
GO_REGULATION_OF_HUMORAL_IMMUNE_RESPONSE_MEDIATED_BY_CIRCULATING_IMMUNOGLOBULIN	0.112733	0.210613
GO_NEGATIVE_REGULATION_OF_LIPID_CATABOLIC_PROCESS	0.112535	0.0604999
GO_REGULATION_OF_CELL_FATE_SPECIFICATION	0.112531	0.113201
GO_L_GLUTAMATE_IMPORT	0.112449	0.110845
GO_EXCRETION	0.112366	0.00137066
GO_REGULATION_OF_LIPID_STORAGE	0.112362	0.0452433
GO_REGULATION_OF_BEHAVIOR	0.112362	0.00272493
GO_REGULATION_OF_MICROTUBULE_POLYMERIZATION	0.112316	0.00860543
GO_SULFATE_TRANSPORT	0.1123	0.0723771
GO_PHOSPHATIDYLINOSITOL_PHOSPHORYLATION	0.11222	0.0135293
GO_VENTRICULAR_SEPTUM_DEVELOPMENT	0.112161	0.00761091
GO_REGULATION_OF_HORMONE_METABOLIC_PROCESS	0.112106	0.0126153
GO_BONE_TRABECULA_MORPHOGENESIS	0.11177	0.079165
GO_SEROTONIN_METABOLIC_PROCESS	0.111719	0.12092
GO_SKIN_DEVELOPMENT	0.11168	0.000162581
GO_POSITIVE_REGULATION_OF_SODIUM_ION_TRANSMEMBRANE_TRANSPORTER_ACTIVITY	0.111529	0.0745224
GO_HEAT_GENERATION	0.1113	0.0614864
GO_POSTSYNAPTIC_SPECIALIZATION_ORGANIZATION	0.11114	0.0130834
GO_REGULATION_OF_DENDRITIC_SPINE_DEVELOPMENT	0.110895	0.000699963
GO_ANIMAL_ORGAN_FORMATION	0.110784	0.0104784
GO_WHITE_FAT_CELL_DIFFERENTIATION	0.110591	0.175018
GO_REGULATION_OF_HEART_RATE	0.110586	0.00707927
GO_REGULATION_OF_MACROPHAGE_DERIVED_FOAM_CELL_DIFFERENTIATION	0.110583	0.0534281
GO_PHARYNGEAL_SYSTEM_DEVELOPMENT	0.110415	0.0466689
GO_CELLULAR_RESPONSE_TO_ETHANOL	0.110266	0.0894752
GO_NEURON_CELLULAR_HOMEOSTASIS	0.110177	0.0074196
GO_POSITIVE_REGULATION_OF_GLUCOSE_METABOLIC_PROCESS	0.109789	0.0227625
GO_BONE_MATURATION	0.109774	0.0180445
GO_MAINTENANCE_OF_BLOOD_BRAIN_BARRIER	0.109764	0.0515986
GO_LIPID_OXIDATION	0.109497	0.0453596
GO_ENDOCRINE_PANCREAS_DEVELOPMENT	0.109472	0.00838004
GO_POSITIVE_REGULATION_OF_INTRACELLULAR_ESTROGEN_RECEPTOR_SIGNALING_PATHWAY	0.109329	0.0978241
GO_REGULATION_OF_GLIAL_CELL_PROLIFERATION	0.109281	0.0284246
GO_MAINTENANCE_OF_SISTER_CHROMATID_COHESION	0.109216	0.175673
GO_NEURAL_PLATE_DEVELOPMENT	0.109092	0.191413
GO_REGULATION_OF_DENDRITE_DEVELOPMENT	0.108982	0.000266345
GO_POSITIVE_REGULATION_OF_SIGNALING_RECEPTOR_ACTIVITY	0.108944	0.00674237
GO_STABILIZATION_OF_MEMBRANE_POTENTIAL	0.108656	0.115982
GO_VITAMIN_BIOSYNTHETIC_PROCESS	0.108617	0.0779967
GO_DENDRITIC_SPINE_DEVELOPMENT	0.108517	0.00111556
GO_REGULATION_OF_PROTEIN_K63_LINKED_UBIQUITINATION	0.108449	0.11837
GO_HEME_TRANSPORT	0.10836	0.104313
GO_REGULATION_OF_HEART_GROWTH	0.108357	0.00564038
GO_PHOSPHATIDYLCHOLINE_ACYL_CHAIN_REMODELING	0.107996	0.0288968
GO_NEGATIVE_REGULATION_OF_EXTRACELLULAR_MATRIX_ORGANIZATION	0.107988	0.146604
GO_POSITIVE_REGULATION_OF_MACROPHAGE_DERIVED_FOAM_CELL_DIFFERENTIATION	0.107985	0.121991
GO_NEGATIVE_REGULATION_OF_DEVELOPMENTAL_GROWTH	0.107962	0.00158796
GO_ACTIVATION_OF_JANUS_KINASE_ACTIVITY	0.107956	0.116488
GO_POSITIVE_REGULATION_OF_CARDIAC_MUSCLE_CELL_PROLIFERATION	0.107845	0.033219
GO_VENTRICULAR_SEPTUM_MORPHOGENESIS	0.107764	0.0302396
GO_POSITIVE_REGULATION_OF_SYNAPTIC_TRANSMISSION	0.107748	0.000113086
GO_GLUTATHIONE_METABOLIC_PROCESS	0.107668	0.0230036
GO_REGULATION_OF_DENDRITE_MORPHOGENESIS	0.107599	0.00171376
GO_TRANSPOSITION	0.107556	0.0738743
GO_CELL_VOLUME_HOMEOSTASIS	0.107538	0.0327022
GO_FORELIMB_MORPHOGENESIS	0.107368	0.00977266
GO_CELL_JUNCTION_MAINTENANCE	0.107307	0.0249128
GO_INORGANIC_ION_IMPORT_ACROSS_PLASMA_MEMBRANE	0.107256	0.003385
GO_ANATOMICAL_STRUCTURE_MATURATION	0.107138	4.98989e-06
GO_STEM_CELL_PROLIFERATION	0.107046	0.00132661
GO_RESPONSE_TO_GLUCAGON	0.10699	0.0591399
GO_POSITIVE_REGULATION_OF_BLOOD_PRESSURE	0.106988	0.0299486
GO_REGULATION_OF_NEURON_PROJECTION_REGENERATION	0.106921	0.0286081
GO_REGULATION_OF_TOLL_LIKE_RECEPTOR_9_SIGNALING_PATHWAY	0.106884	0.179042
GO_REGULATION_OF_STEM_CELL_POPULATION_MAINTENANCE	0.106672	0.0145479
GO_REGULATION_OF_STEROID_HORMONE_BIOSYNTHETIC_PROCESS	0.106611	0.121189
GO_HISTONE_H3_K36_METHYLATION	0.106459	0.163647
GO_CARDIOLIPIN_METABOLIC_PROCESS	0.106455	0.0539087
GO_CENTRAL_NERVOUS_SYSTEM_PROJECTION_NEURON_AXONOGENESIS	0.106383	0.0489316
GO_TRANSCRIPTION_BY_RNA_POLYMERASE_III	0.106342	0.00774829
GO_RESPIRATORY_ELECTRON_TRANSPORT_CHAIN	0.105799	0.224231
GO_MITOCHONDRIAL_RESPIRATORY_CHAIN_COMPLEX_III_ASSEMBLY	0.105789	0.210769
GO_POSITIVE_REGULATION_OF_SMOOTH_MUSCLE_CELL_DIFFERENTIATION	0.105642	0.101017
GO_RESPIRATORY_SYSTEM_PROCESS	0.105597	0.0208402
GO_HYPOTONIC_RESPONSE	0.105429	0.171058
GO_THYROID_HORMONE_METABOLIC_PROCESS	0.105375	0.0477116
GO_REGULATION_OF_SYNAPTIC_TRANSMISSION_GABAERGIC	0.104995	0.0303133
GO_CENTRAL_NERVOUS_SYSTEM_NEURON_DIFFERENTIATION	0.104947	0.00043825
GO_TEMPERATURE_HOMEOSTASIS	0.104852	0.000774141
GO_GLYCOSYLCERAMIDE_METABOLIC_PROCESS	0.104731	0.115269
GO_INNER_EAR_RECEPTOR_CELL_DEVELOPMENT	0.104612	0.00477497
GO_CENTRAL_NERVOUS_SYSTEM_NEURON_DEVELOPMENT	0.10457	0.00327107
GO_NEGATIVE_REGULATION_OF_FATTY_ACID_METABOLIC_PROCESS	0.104558	0.0383327
GO_REGULATION_OF_POSTSYNAPTIC_CYTOSOLIC_CALCIUM_ION_CONCENTRATION	0.104387	0.109706
GO_DICARBOXYLIC_ACID_TRANSPORT	0.104269	0.00102158
GO_SERINE_PHOSPHORYLATION_OF_STAT_PROTEIN	0.103882	0.204519
GO_LUTEINIZATION	0.103551	0.146501
GO_HEMOGLOBIN_BIOSYNTHETIC_PROCESS	0.103518	0.188991
GO_NEGATIVE_REGULATION_OF_PROTEIN_LOCALIZATION_TO_NUCLEUS	0.103455	0.0392521
GO_SALIVARY_GLAND_DEVELOPMENT	0.103449	0.0158389
GO_CARDIAC_VENTRICLE_DEVELOPMENT	0.103439	0.010823
GO_NEURAL_TUBE_PATTERNING	0.103416	0.0534689
GO_REGULATION_OF_PROTEIN_DEACETYLATION	0.1034	0.0106939
GO_REGULATION_OF_HORMONE_BIOSYNTHETIC_PROCESS	0.103326	0.0812347
GO_CELLULAR_RESPONSE_TO_ALCOHOL	0.103199	0.000773862
GO_POSITIVE_REGULATION_OF_FAT_CELL_DIFFERENTIATION	0.102898	0.0245145
GO_NEGATIVE_REGULATION_OF_MACROPHAGE_MIGRATION	0.102877	0.121414
GO_REGULATION_OF_EPIDERMAL_GROWTH_FACTOR_ACTIVATED_RECEPTOR_ACTIVITY	0.102556	0.0274607
GO_INNER_MITOCHONDRIAL_MEMBRANE_ORGANIZATION	0.102537	0.222586
GO_COLLATERAL_SPROUTING	0.102426	0.0401588
GO_NEGATIVE_REGULATION_OF_ACTIN_FILAMENT_BUNDLE_ASSEMBLY	0.102423	0.025238
GO_REGULATION_OF_NERVOUS_SYSTEM_PROCESS	0.102224	0.00112163
GO_PROSTANOID_BIOSYNTHETIC_PROCESS	0.102221	0.0653798
GO_PROTEIN_LOCALIZATION_TO_SYNAPSE	0.10222	0.00415321
GO_ADAPTIVE_THERMOGENESIS	0.102215	0.0013407
GO_DEVELOPMENT_OF_PRIMARY_FEMALE_SEXUAL_CHARACTERISTICS	0.10221	0.0045149
GO_REGULATION_OF_CARDIAC_CONDUCTION	0.102071	0.0113608
GO_REGULATION_OF_INTERLEUKIN_1_MEDIATED_SIGNALING_PATHWAY	0.10206	0.224278
GO_REGULATION_OF_STEM_CELL_PROLIFERATION	0.101897	0.00615562
GO_CALCIUM_ION_TRANSMEMBRANE_TRANSPORT_VIA_HIGH_VOLTAGE_GATED_CALCIUM_CHANNEL	0.10186	0.122626
GO_REGULATION_OF_KETONE_BIOSYNTHETIC_PROCESS	0.101841	0.0520279
GO_NEGATIVE_REGULATION_OF_EPIDERMIS_DEVELOPMENT	0.101836	0.145981
GO_PHOSPHATIDYLGLYCEROL_BIOSYNTHETIC_PROCESS	0.101817	0.147764
GO_MAMMARY_GLAND_EPITHELIUM_DEVELOPMENT	0.101799	0.00838028
GO_ACTIVATION_OF_PHOSPHOLIPASE_C_ACTIVITY	0.101668	0.107596
GO_DETOXIFICATION	0.101626	0.00513933
GO_INORGANIC_ANION_TRANSMEMBRANE_TRANSPORT	0.101541	0.00171267
GO_POSITIVE_REGULATION_OF_POTASSIUM_ION_TRANSMEMBRANE_TRANSPORTER_ACTIVITY	0.101514	0.0701045
GO_NEGATIVE_REGULATION_OF_TYPE_I_INTERFERON_MEDIATED_SIGNALING_PATHWAY	0.101283	0.103544
GO_RESPONSE_TO_TESTOSTERONE	0.101175	0.00356238
GO_REGULATION_OF_DOUBLE_STRAND_BREAK_REPAIR_VIA_NONHOMOLOGOUS_END_JOINING	0.101132	0.0308759
GO_REGULATION_OF_NEUROBLAST_PROLIFERATION	0.101037	0.0369652
GO_NEGATIVE_REGULATION_OF_ORGAN_GROWTH	0.101004	0.0188639
GO_FATTY_ACID_BIOSYNTHETIC_PROCESS	0.100855	0.003821
GO_POSITIVE_REGULATION_OF_MITOPHAGY	0.100828	0.177531
GO_NEUROTRANSMITTER_REUPTAKE	0.100694	0.0703504
GO_CELLULAR_RESPONSE_TO_FLUID_SHEAR_STRESS	0.100671	0.130723
GO_NITRIC_OXIDE_MEDIATED_SIGNAL_TRANSDUCTION	0.100451	0.093613
GO_REGULATION_OF_CALCIUM_ION_DEPENDENT_EXOCYTOSIS	0.100394	0.0155603
GO_TETRAPYRROLE_BIOSYNTHETIC_PROCESS	0.100388	0.0841201
GO_PROTEIN_KINASE_A_SIGNALING	0.100377	0.0281877
GO_DENDRITIC_TRANSPORT	0.100109	0.16068
GO_PROTEIN_TRIMERIZATION	0.100073	0.078329
GO_UNSATURATED_FATTY_ACID_METABOLIC_PROCESS	0.0999698	0.00722954
GO_CYCLIC_NUCLEOTIDE_MEDIATED_SIGNALING	0.0999192	0.00333546
GO_PHOTORECEPTOR_CELL_DIFFERENTIATION	0.0997717	0.00286163
GO_RESPONSE_TO_PURINE_CONTAINING_COMPOUND	0.0997328	0.000343593
GO_POSITIVE_REGULATION_OF_MICROTUBULE_POLYMERIZATION_OR_DEPOLYMERIZATION	0.0996786	0.0256721
GO_NEGATIVE_REGULATION_OF_LIPID_TRANSPORT	0.0996481	0.0749692
GO_EPIDERMAL_CELL_DIFFERENTIATION	0.0994805	0.00142286
GO_REGULATION_OF_SYNAPTIC_TRANSMISSION_GLUTAMATERGIC	0.0994183	0.00290337
GO_NEGATIVE_REGULATION_OF_CELL_CELL_ADHESION_MEDIATED_BY_CADHERIN	0.099236	0.223017
GO_FORMATION_OF_EXTRACHROMOSOMAL_CIRCULAR_DNA	0.0991427	0.0770641
GO_HORMONE_CATABOLIC_PROCESS	0.0991008	0.120477
GO_SKELETAL_MUSCLE_CELL_PROLIFERATION	0.0988592	0.109908
GO_REGULATION_OF_TRANSCRIPTION_FROM_RNA_POLYMERASE_II_PROMOTER_IN_RESPONSE_TO_OXIDATIVE_STRESS	0.0987879	0.144217
GO_TERPENOID_METABOLIC_PROCESS	0.0987592	0.0134727
GO_NEGATIVE_REGULATION_OF_SIGNALING_RECEPTOR_ACTIVITY	0.0987321	0.0124579
GO_REGULATION_OF_CHROMATIN_BINDING	0.098706	0.0485459
GO_DEFINITIVE_HEMOPOIESIS	0.0986493	0.0888604
GO_MONOCARBOXYLIC_ACID_BIOSYNTHETIC_PROCESS	0.0984872	0.000564574
GO_NEPHRIC_DUCT_MORPHOGENESIS	0.0983031	0.159576
GO_REGULATION_OF_VESICLE_FUSION	0.0982984	0.0282953
GO_SENSORY_PERCEPTION_OF_TEMPERATURE_STIMULUS	0.0982806	0.0639924
GO_RESPONSE_TO_CAMP	0.0982455	0.00680285
GO_CELLULAR_MODIFIED_AMINO_ACID_CATABOLIC_PROCESS	0.0982401	0.0571026
GO_ADHERENS_JUNCTION_ORGANIZATION	0.0981368	0.0169398
GO_STEROL_TRANSPORT	0.098124	0.000980339
GO_REGULATION_OF_CAMP_MEDIATED_SIGNALING	0.0980066	0.0382617
GO_SYNAPTIC_VESICLE_CLUSTERING	0.0978931	0.0815016
GO_NEGATIVE_REGULATION_OF_REACTIVE_OXYGEN_SPECIES_METABOLIC_PROCESS	0.0978363	0.0167935
GO_NEPHRON_TUBULE_EPITHELIAL_CELL_DIFFERENTIATION	0.0977255	0.100972
GO_PROTEIN_AUTOPROCESSING	0.0975908	0.13737
GO_OVULATION_CYCLE_PROCESS	0.0975755	0.0383003
GO_N_GLYCAN_PROCESSING	0.0975157	0.0811345
GO_MATING_BEHAVIOR	0.0974283	0.103087
GO_HISTONE_H3_K9_ACETYLATION	0.0973819	0.16839
GO_RESPONSE_TO_OSMOTIC_STRESS	0.0973752	0.0145456
GO_NEURON_PROJECTION_GUIDANCE	0.0972129	0.00368482
GO_ANTIGEN_PROCESSING_AND_PRESENTATION_OF_ENDOGENOUS_ANTIGEN	0.0971211	0.17812
GO_NOTCH_SIGNALING_PATHWAY	0.0971139	0.00352873
GO_REGULATION_OF_DOPAMINERGIC_NEURON_DIFFERENTIATION	0.0970699	0.229353
GO_POSITIVE_REGULATION_OF_SMALL_MOLECULE_METABOLIC_PROCESS	0.0970174	0.0048392
GO_NEGATIVE_REGULATION_OF_BLOOD_CIRCULATION	0.0969608	0.0238329
GO_FATTY_ACID_METABOLIC_PROCESS	0.096787	0.00893712
GO_MEMBRANE_DEPOLARIZATION	0.0965417	0.00181802
GO_EMBRYONIC_PLACENTA_MORPHOGENESIS	0.0965007	0.0761063
GO_ACTIN_MEDIATED_CELL_CONTRACTION	0.0963602	0.037812
GO_FOREBRAIN_MORPHOGENESIS	0.0962822	0.262679
GO_SPINAL_CORD_DEVELOPMENT	0.096242	0.0330781
GO_EXOCRINE_SYSTEM_DEVELOPMENT	0.0962282	0.0170368
GO_CARDIAC_ATRIUM_MORPHOGENESIS	0.0961915	0.121431
GO_NEGATIVE_REGULATION_OF_GLUCOSE_IMPORT	0.0959499	0.160558
GO_PROSTATE_GLAND_DEVELOPMENT	0.0959293	0.0268397
GO_BLOOD_VESSEL_ENDOTHELIAL_CELL_DIFFERENTIATION	0.0955407	0.202654
GO_HUMORAL_IMMUNE_RESPONSE_MEDIATED_BY_CIRCULATING_IMMUNOGLOBULIN	0.0955006	0.142577
GO_VERY_LONG_CHAIN_FATTY_ACID_METABOLIC_PROCESS	0.0954738	0.0499369
GO_LEUKOTRIENE_D4_METABOLIC_PROCESS	0.0951916	0.385253
GO_MICROTUBULE_DEPOLYMERIZATION	0.0951893	0.0391301
GO_MINERALOCORTICOID_METABOLIC_PROCESS	0.0951421	0.196372
GO_REGULATION_OF_NMDA_RECEPTOR_ACTIVITY	0.0950914	0.0436194
GO_RESPONSE_TO_INACTIVITY	0.0949924	0.162161
GO_TOOTH_MINERALIZATION	0.094919	0.123362
GO_NEGATIVE_REGULATION_OF_OXIDOREDUCTASE_ACTIVITY	0.094918	0.0348423
GO_KERATINOCYTE_DIFFERENTIATION	0.094791	0.0168279
GO_REGULATION_OF_POSTSYNAPSE_ORGANIZATION	0.0947848	0.000615797
GO_PEPTIDYL_TYROSINE_AUTOPHOSPHORYLATION	0.0946749	0.046256
GO_REGULATION_OF_WNT_SIGNALING_PATHWAY_PLANAR_CELL_POLARITY_PATHWAY	0.0944216	0.132496
GO_ENAMEL_MINERALIZATION	0.094362	0.203083
GO_PROTEIN_LOCALIZATION_TO_ENDOSOME	0.0943002	0.0810643
GO_POSITIVE_REGULATION_OF_GLYCOLYTIC_PROCESS	0.094257	0.0868922
GO_NEURON_MIGRATION	0.0942412	0.00279658
GO_CELLULAR_RESPONSE_TO_FOLLICLE_STIMULATING_HORMONE_STIMULUS	0.0941188	0.170459
GO_XENOBIOTIC_CATABOLIC_PROCESS	0.0940835	0.185696
GO_POSITIVE_REGULATION_OF_MACROPHAGE_DIFFERENTIATION	0.0939032	0.142841
GO_INORGANIC_ANION_TRANSPORT	0.0938102	0.000582299
GO_NEGATIVE_REGULATION_OF_NOTCH_SIGNALING_PATHWAY	0.0937985	0.124418
GO_VENTRICULAR_CARDIAC_MUSCLE_TISSUE_DEVELOPMENT	0.0937186	0.0592073
GO_RESPONSE_TO_HEPATOCYTE_GROWTH_FACTOR	0.0937056	0.127351
GO_NEURON_PROJECTION_EXTENSION	0.0936013	0.000786644
GO_POSITIVE_REGULATION_OF_DENDRITE_DEVELOPMENT	0.093584	0.00442069
GO_CHEMICAL_HOMEOSTASIS_WITHIN_A_TISSUE	0.0934977	0.166953
GO_LIPID_DIGESTION	0.0933542	0.196865
GO_POSITIVE_REGULATION_OF_GLIAL_CELL_PROLIFERATION	0.0932641	0.130004
GO_PRE_MIRNA_PROCESSING	0.0931656	0.198361
GO_ELASTIN_METABOLIC_PROCESS	0.0930937	0.269224
GO_FATTY_ACID_TRANSPORT	0.0929129	0.0124409
GO_CARDIAC_SEPTUM_DEVELOPMENT	0.0928372	0.0213208
GO_POSITIVE_REGULATION_OF_EPIDERMAL_GROWTH_FACTOR_ACTIVATED_RECEPTOR_ACTIVITY	0.0927568	0.140813
GO_MEMBRANE_BIOGENESIS	0.0924452	0.0318436
GO_NK_T_CELL_DIFFERENTIATION	0.0923616	0.270815
GO_SYNAPTONEMAL_COMPLEX_ORGANIZATION	0.092357	0.0973344
GO_NEGATIVE_REGULATION_OF_EXOCYTOSIS	0.0923215	0.0468001
GO_POSITIVE_REGULATION_OF_NUCLEOTIDE_METABOLIC_PROCESS	0.0922036	0.046987
GO_REGULATION_OF_NUCLEOTIDE_BINDING_OLIGOMERIZATION_DOMAIN_CONTAINING_SIGNALING_PATHWAY	0.0921021	0.248003
GO_REGULATION_OF_FAT_CELL_DIFFERENTIATION	0.0920472	0.0151103
GO_POSITIVE_REGULATION_OF_NON_CANONICAL_WNT_SIGNALING_PATHWAY	0.0919707	0.167892
GO_CEREBELLAR_CORTEX_MORPHOGENESIS	0.0919477	0.0376756
GO_NEGATIVE_REGULATION_OF_CHEMOTAXIS	0.0919179	0.0205882
GO_CYTIDINE_TO_URIDINE_EDITING	0.0918763	0.299455
GO_CELLULAR_LIPID_CATABOLIC_PROCESS	0.0918465	0.0281777
GO_REGULATION_OF_NEUROTRANSMITTER_UPTAKE	0.0918363	0.110588
GO_MELANOCYTE_DIFFERENTIATION	0.091604	0.0497486
GO_RELAXATION_OF_SMOOTH_MUSCLE	0.091521	0.222815
GO_MONOSACCHARIDE_BIOSYNTHETIC_PROCESS	0.091486	0.0613178
GO_FATTY_ACID_DERIVATIVE_BIOSYNTHETIC_PROCESS	0.091045	0.0240945
GO_MECHANORECEPTOR_DIFFERENTIATION	0.0910449	0.00928763
GO_REGULATION_OF_HISTONE_H3_K9_TRIMETHYLATION	0.0910166	0.234444
GO_MACROPHAGE_DIFFERENTIATION	0.0906288	0.0604284
GO_MITOTIC_SISTER_CHROMATID_COHESION	0.0906169	0.158442
GO_CYTOPLASMIC_TRANSLATIONAL_ELONGATION	0.0905401	0.182149
GO_STRIATED_MUSCLE_CELL_PROLIFERATION	0.0903688	0.0354932
GO_REGULATION_OF_CELL_CELL_ADHESION_MEDIATED_BY_CADHERIN	0.0903029	0.132446
GO_3_PHOSPHOADENOSINE_5_PHOSPHOSULFATE_METABOLIC_PROCESS	0.0903023	0.138649
GO_POSITIVE_REGULATION_OF_REPRODUCTIVE_PROCESS	0.0900266	0.00465298
GO_NEGATIVE_REGULATION_OF_CELLULAR_RESPONSE_TO_INSULIN_STIMULUS	0.0900186	0.0885573
GO_CARDIAC_MUSCLE_CELL_PROLIFERATION	0.0899663	0.0517948
GO_LEPTIN_MEDIATED_SIGNALING_PATHWAY	0.0899438	0.168364
GO_EYE_PHOTORECEPTOR_CELL_DEVELOPMENT	0.0899267	0.0661692
GO_HINDBRAIN_MORPHOGENESIS	0.0898115	0.0248614
GO_AXONEME_ASSEMBLY	0.0896169	0.0786097
GO_GLYCOSIDE_METABOLIC_PROCESS	0.0896074	0.214468
GO_NEGATIVE_REGULATION_OF_CHOLESTEROL_STORAGE	0.0894016	0.245684
GO_REGULATION_OF_CELL_JUNCTION_ASSEMBLY	0.089365	0.00246843
GO_GLYCEROLIPID_CATABOLIC_PROCESS	0.089361	0.0201614
GO_RESPONSE_TO_LEUCINE	0.0893384	0.229375
GO_POSITIVE_REGULATION_OF_TRANSFORMING_GROWTH_FACTOR_BETA_PRODUCTION	0.0892222	0.143048
GO_REGULATION_OF_CARDIAC_MUSCLE_CONTRACTION_BY_REGULATION_OF_THE_RELEASE_OF_SEQUESTERED_CALCIUM_ION	0.0891506	0.209481
GO_POSITIVE_REGULATION_OF_MICROGLIAL_CELL_ACTIVATION	0.0891006	0.36308
GO_NEURAL_PRECURSOR_CELL_PROLIFERATION	0.0890642	0.00252022
GO_DENDRITE_DEVELOPMENT	0.088792	0.00190367
GO_REGULATION_OF_HAIR_FOLLICLE_DEVELOPMENT	0.0887066	0.0912363
GO_MAMMARY_GLAND_DEVELOPMENT	0.0886226	0.00430255
GO_SENSORY_PERCEPTION_OF_LIGHT_STIMULUS	0.0885671	0.0002436
GO_OXIDATIVE_PHOSPHORYLATION	0.0883585	0.320757
GO_CELLULAR_RESPONSE_TO_X_RAY	0.0883411	0.179976
GO_DORSAL_VENTRAL_NEURAL_TUBE_PATTERNING	0.0881631	0.153202
GO_HYPEROSMOTIC_RESPONSE	0.0881521	0.126871
GO_PROTEIN_LOCALIZATION_TO_CILIUM	0.0880387	0.0548743
GO_MITOCHONDRIAL_PROTEIN_PROCESSING	0.0880333	0.269423
GO_CELLULAR_OXIDANT_DETOXIFICATION	0.0879489	0.0231431
GO_ELECTRON_TRANSPORT_CHAIN	0.0879012	0.221363
GO_CELLULAR_RESPONSE_TO_ELECTRICAL_STIMULUS	0.0878327	0.244658
GO_OUTFLOW_TRACT_SEPTUM_MORPHOGENESIS	0.087767	0.107153
GO_POSITIVE_REGULATION_OF_SPHINGOLIPID_BIOSYNTHETIC_PROCESS	0.0876861	0.17481
GO_NEGATIVE_REGULATION_OF_MEIOTIC_CELL_CYCLE	0.0875144	0.267443
GO_POSITIVE_REGULATION_OF_CARDIAC_MUSCLE_ADAPTATION	0.08748	0.482098
GO_RESPONSE_TO_THYROID_HORMONE	0.0874696	0.0840897
GO_C_TERMINAL_PROTEIN_AMINO_ACID_MODIFICATION	0.0874438	0.201319
GO_PHOSPHATIDYLINOSITOL_DEPHOSPHORYLATION	0.0874178	0.0788336
GO_NEGATIVE_REGULATION_OF_GENE_SILENCING	0.0873853	0.0549413
GO_POSITIVE_REGULATION_OF_KILLING_OF_CELLS_OF_OTHER_ORGANISM	0.0873706	0.280664
GO_OTIC_VESICLE_DEVELOPMENT	0.0872751	0.150374
GO_LIPOPROTEIN_LOCALIZATION	0.0872037	0.243734
GO_NEGATIVE_REGULATION_OF_ENDOTHELIAL_CELL_DIFFERENTIATION	0.0871882	0.291935
GO_POSITIVE_REGULATION_OF_NEURAL_PRECURSOR_CELL_PROLIFERATION	0.0871614	0.0655064
GO_POSITIVE_REGULATION_OF_COLLATERAL_SPROUTING	0.0871306	0.169608
GO_NEGATIVE_REGULATION_OF_ACTION_POTENTIAL	0.087108	0.306797
GO_SUPEROXIDE_METABOLIC_PROCESS	0.0870059	0.139879
GO_CELLULAR_HORMONE_METABOLIC_PROCESS	0.0868784	0.0102418
GO_INTERMEDIATE_FILAMENT_BASED_PROCESS	0.0867862	0.119797
GO_DICARBOXYLIC_ACID_CATABOLIC_PROCESS	0.0867448	0.217344
GO_DETECTION_OF_TEMPERATURE_STIMULUS_INVOLVED_IN_SENSORY_PERCEPTION	0.0866918	0.115552
GO_ASPARTATE_FAMILY_AMINO_ACID_METABOLIC_PROCESS	0.0866816	0.0873979
GO_CARDIAC_CHAMBER_DEVELOPMENT	0.0866722	0.0221811
GO_COLUMNAR_CUBOIDAL_EPITHELIAL_CELL_DIFFERENTIATION	0.0866286	0.0065985
GO_POSITIVE_REGULATION_OF_SYNAPTIC_TRANSMISSION_GABAERGIC	0.0864702	0.191983
GO_PORPHYRIN_CONTAINING_COMPOUND_METABOLIC_PROCESS	0.086226	0.0938746
GO_NEGATIVE_REGULATION_OF_CELL_JUNCTION_ASSEMBLY	0.0862122	0.113327
GO_ANION_HOMEOSTASIS	0.0862076	0.0500532
GO_NEGATIVE_REGULATION_OF_DIGESTIVE_SYSTEM_PROCESS	0.0861647	0.20821
GO_CGMP_METABOLIC_PROCESS	0.0860165	0.183561
GO_ICOSANOID_BIOSYNTHETIC_PROCESS	0.0859286	0.0778848
GO_MACROPINOCYTOSIS	0.0859182	0.237964
GO_BONE_MINERALIZATION_INVOLVED_IN_BONE_MATURATION	0.0857735	0.235601
GO_NEGATIVE_REGULATION_OF_VASCULAR_PERMEABILITY	0.0855097	0.149815
GO_MRNA_5_SPLICE_SITE_RECOGNITION	0.0854898	0.269623
GO_REGULATION_OF_MONOCYTE_DIFFERENTIATION	0.0853946	0.250177
GO_MITOCHONDRION_LOCALIZATION	0.0853838	0.0541023
GO_REGULATION_OF_NEURAL_PRECURSOR_CELL_PROLIFERATION	0.0853192	0.0158224
GO_CARDIAC_CONDUCTION_SYSTEM_DEVELOPMENT	0.0852895	0.21666
GO_GLIAL_CELL_PROLIFERATION	0.0852063	0.0448299
GO_HETEROPHILIC_CELL_CELL_ADHESION_VIA_PLASMA_MEMBRANE_CELL_ADHESION_MOLECULES	0.0850103	0.0214653
GO_NEGATIVE_REGULATION_OF_ADENYLATE_CYCLASE_ACTIVITY	0.0849978	0.185326
GO_REGULATION_OF_SYNAPSE_STRUCTURE_OR_ACTIVITY	0.084727	0.000900281
GO_REGULATION_OF_MEIOTIC_NUCLEAR_DIVISION	0.0846741	0.144302
GO_AMYLOID_PRECURSOR_PROTEIN_BIOSYNTHETIC_PROCESS	0.084648	0.135915
GO_MULTICELLULAR_ORGANISM_AGING	0.0846472	0.0557192
GO_SOMITE_ROSTRAL_CAUDAL_AXIS_SPECIFICATION	0.0846384	0.251446
GO_REGULATION_OF_NEUROTRANSMITTER_RECEPTOR_ACTIVITY	0.0846315	0.0229451
GO_CELLULAR_RESPONSE_TO_LEUCINE	0.0845784	0.267316
GO_HOMOLOGOUS_CHROMOSOME_PAIRING_AT_MEIOSIS	0.0845179	0.104722
GO_POSITIVE_REGULATION_OF_VASCULAR_ENDOTHELIAL_GROWTH_FACTOR_RECEPTOR_SIGNALING_PATHWAY	0.0844456	0.147053
GO_REGULATION_OF_SYNAPTIC_VESICLE_CYCLE	0.0844234	0.0107398
GO_REGULATION_OF_DEVELOPMENTAL_GROWTH	0.0844072	0.000669819
GO_DENSE_CORE_GRANULE_TRANSPORT	0.0842967	0.234685
GO_DORSAL_VENTRAL_PATTERN_FORMATION	0.0842966	0.0418923
GO_SEQUESTERING_OF_TRIGLYCERIDE	0.0842923	0.25902
GO_VENOUS_BLOOD_VESSEL_DEVELOPMENT	0.084228	0.221363
GO_NUCLEOTIDE_SALVAGE	0.0841229	0.128716
GO_WATER_SOLUBLE_VITAMIN_METABOLIC_PROCESS	0.0841121	0.0636928
GO_REGULATION_OF_PROTEIN_KINASE_C_SIGNALING	0.0841119	0.140466
GO_NEGATIVE_REGULATION_OF_CYTOKINE_BIOSYNTHETIC_PROCESS	0.0840837	0.204407
GO_GLYCOPROTEIN_CATABOLIC_PROCESS	0.0839963	0.0808096
GO_INDOLALKYLAMINE_METABOLIC_PROCESS	0.0839594	0.204585
GO_HISTONE_PHOSPHORYLATION	0.0839455	0.0298432
GO_POSITIVE_REGULATION_OF_MUSCLE_ADAPTATION	0.0839215	0.299575
GO_CARDIAC_VENTRICLE_MORPHOGENESIS	0.0837868	0.0740445
GO_SOMATIC_DIVERSIFICATION_OF_IMMUNE_RECEPTORS_VIA_SOMATIC_MUTATION	0.0837583	0.249552
GO_PROTEIN_LOCALIZATION_TO_CELL_JUNCTION	0.0837565	0.0208098
GO_REGULATION_OF_ALCOHOL_BIOSYNTHETIC_PROCESS	0.0837242	0.0384861
GO_LIPID_MODIFICATION	0.0837155	0.00722762
GO_SOMITOGENESIS	0.0835025	0.0170952
GO_NERVE_DEVELOPMENT	0.083412	0.0257772
GO_DEVELOPMENTAL_GROWTH_INVOLVED_IN_MORPHOGENESIS	0.0833163	0.00148975
GO_ENDOTHELIUM_DEVELOPMENT	0.0832427	0.0614186
GO_REGULATION_OF_CYCLASE_ACTIVITY	0.083229	0.0711334
GO_MEMBRANE_DEPOLARIZATION_DURING_CARDIAC_MUSCLE_CELL_ACTION_POTENTIAL	0.0831536	0.160582
GO_FEVER_GENERATION	0.08307	0.300421
GO_INNER_EAR_RECEPTOR_CELL_STEREOCILIUM_ORGANIZATION	0.0829283	0.0786111
GO_C21_STEROID_HORMONE_BIOSYNTHETIC_PROCESS	0.0828882	0.0947222
GO_TELOMERIC_LOOP_DISASSEMBLY	0.0828407	0.206364
GO_NEGATIVE_REGULATION_OF_CIRCADIAN_RHYTHM	0.0828315	0.230752
GO_RESPONSE_TO_MACROPHAGE_COLONY_STIMULATING_FACTOR	0.0827694	0.221371
GO_MITOCHONDRION_MORPHOGENESIS	0.082735	0.236487
GO_RESPONSE_TO_PROGESTERONE	0.0827253	0.0465709
GO_ALCOHOL_METABOLIC_PROCESS	0.0825994	0.00587948
GO_REGULATION_OF_NEUROTRANSMITTER_TRANSPORT	0.082441	0.0111552
GO_RHYTHMIC_PROCESS	0.0823412	0.00426309
GO_CATECHOLAMINE_SECRETION	0.0821604	0.076444
GO_SODIUM_ION_HOMEOSTASIS	0.082084	0.0459747
GO_HYALURONAN_BIOSYNTHETIC_PROCESS	0.0820232	0.195827
GO_REGULATION_OF_DENDRITIC_SPINE_MORPHOGENESIS	0.0818753	0.0382532
GO_PEROXISOME_ORGANIZATION	0.0818408	0.109358
GO_POSITIVE_REGULATION_OF_SISTER_CHROMATID_COHESION	0.0818357	0.348917
GO_NEGATIVE_REGULATION_OF_LIPID_LOCALIZATION	0.0817855	0.125333
GO_REGULATION_OF_MITOCHONDRIAL_FUSION	0.0817603	0.23541
GO_DETECTION_OF_TEMPERATURE_STIMULUS	0.0816602	0.115775
GO_REGULATION_OF_CGMP_MEDIATED_SIGNALING	0.0815913	0.221183
GO_DNA_DEALKYLATION	0.0815758	0.065173
GO_POSITIVE_REGULATION_OF_T_HELPER_17_TYPE_IMMUNE_RESPONSE	0.0815126	0.402032
GO_PHOSPHATIDYLINOSITOL_3_PHOSPHATE_BIOSYNTHETIC_PROCESS	0.0814773	0.24286
GO_ENTRAINMENT_OF_CIRCADIAN_CLOCK	0.0814243	0.157245
GO_REGULATION_OF_TRANS_SYNAPTIC_SIGNALING	0.0814165	0.00176059
GO_PEROXISOME_PROLIFERATOR_ACTIVATED_RECEPTOR_SIGNALING_PATHWAY	0.0814108	0.131653
GO_REGULATION_OF_MICROTUBULE_POLYMERIZATION_OR_DEPOLYMERIZATION	0.0814057	0.0183676
GO_CARDIAC_MUSCLE_TISSUE_MORPHOGENESIS	0.0813677	0.12472
GO_ORGANIC_ACID_CATABOLIC_PROCESS	0.0812541	0.0755317
GO_REGULATION_OF_MODIFICATION_OF_SYNAPTIC_STRUCTURE	0.081249	0.195344
GO_FATTY_ACID_DERIVATIVE_METABOLIC_PROCESS	0.0811846	0.0188852
GO_EMBRYONIC_EYE_MORPHOGENESIS	0.0811845	0.0873923
GO_GROWTH_HORMONE_SECRETION	0.081126	0.20792
GO_NODAL_SIGNALING_PATHWAY	0.0810576	0.26486
GO_SULFATION	0.0809675	0.240804
GO_RESPONSE_TO_ISCHEMIA	0.0809199	0.0648655
GO_REGULATION_OF_DNA_CATABOLIC_PROCESS	0.0808645	0.210116
GO_MAINTENANCE_OF_ORGANELLE_LOCATION	0.0808396	0.178827
GO_PLASMA_MEMBRANE_ORGANIZATION	0.080821	0.022578
GO_INTERMEDIATE_FILAMENT_ORGANIZATION	0.0807987	0.196854
GO_APPENDAGE_MORPHOGENESIS	0.0807599	0.0107126
GO_PANCREAS_DEVELOPMENT	0.0806367	0.0301319
GO_REGULATION_OF_KERATINOCYTE_MIGRATION	0.080586	0.256747
GO_CARDIAC_MUSCLE_CONTRACTION	0.0805627	0.0504731
GO_RAP_PROTEIN_SIGNAL_TRANSDUCTION	0.0803575	0.179542
GO_NEGATIVE_REGULATION_OF_CHROMATIN_ORGANIZATION	0.0802565	0.07037
GO_RESPONSE_TO_REDOX_STATE	0.0802014	0.192636
GO_HISTONE_H3_K9_MODIFICATION	0.0801254	0.142858
GO_REGULATION_OF_EXTRACELLULAR_MATRIX_DISASSEMBLY	0.0800965	0.135017
GO_POTASSIUM_ION_HOMEOSTASIS	0.0800099	0.139113
GO_POSITIVE_REGULATION_OF_ALCOHOL_BIOSYNTHETIC_PROCESS	0.0799481	0.150285
GO_SYNAPTIC_VESICLE_RECYCLING	0.0799209	0.00985091
GO_CELLULAR_AMINO_ACID_CATABOLIC_PROCESS	0.0798081	0.131965
GO_G_PROTEIN_COUPLED_RECEPTOR_SIGNALING_PATHWAY_COUPLED_TO_CYCLIC_NUCLEOTIDE_SECOND_MESSENGER	0.0797281	0.0369891
GO_DRUG_METABOLIC_PROCESS	0.0795422	0.0837989
GO_REGULATION_OF_SODIUM_ION_TRANSMEMBRANE_TRANSPORTER_ACTIVITY	0.079301	0.0584748
GO_ESTROGEN_METABOLIC_PROCESS	0.0790573	0.156126
GO_NUCLEOSIDE_TRIPHOSPHATE_CATABOLIC_PROCESS	0.0789892	0.235701
GO_SULFUR_AMINO_ACID_CATABOLIC_PROCESS	0.0789741	0.229467
GO_OOCYTE_DIFFERENTIATION	0.078884	0.0548936
GO_PROTEIN_LOCALIZATION_TO_POSTSYNAPSE	0.0787958	0.0702062
GO_REGULATION_OF_VASCULAR_PERMEABILITY	0.078666	0.116282
GO_DEVELOPMENTAL_MATURATION	0.0786507	0.000776286
GO_ACROSOME_REACTION	0.0785511	0.0943909
GO_SHORT_CHAIN_FATTY_ACID_METABOLIC_PROCESS	0.0785134	0.309741
GO_PHOSPHOLIPID_EFFLUX	0.0784244	0.442059
GO_CIRCADIAN_RHYTHM	0.078362	0.0134977
GO_PROTEIN_AUTOPHOSPHORYLATION	0.0782105	0.00663675
GO_POSITIVE_REGULATION_OF_CIRCADIAN_RHYTHM	0.0781754	0.203993
GO_REGULATION_OF_PROTEIN_LOCALIZATION_TO_SYNAPSE	0.078061	0.133423
GO_NEGATIVE_REGULATION_OF_TOR_SIGNALING	0.0779489	0.0676883
GO_SOMITE_DEVELOPMENT	0.0778127	0.026766
GO_RESPONSE_TO_FOLLICLE_STIMULATING_HORMONE	0.0777144	0.15191
GO_ASTROCYTE_DEVELOPMENT	0.0776871	0.111161
GO_TRIGEMINAL_NERVE_DEVELOPMENT	0.0776787	0.354148
GO_RESPONSE_TO_ORGANOPHOSPHORUS	0.0776562	0.0078672
GO_REGULATION_OF_NEUROTRANSMITTER_LEVELS	0.0775437	0.00207392
GO_LABYRINTHINE_LAYER_MORPHOGENESIS	0.0771777	0.196612
GO_PHENOL_CONTAINING_COMPOUND_METABOLIC_PROCESS	0.0771399	0.00270606
GO_NUCLEOSIDE_PHOSPHATE_CATABOLIC_PROCESS	0.0771375	0.0397362
GO_GLUCOSE_METABOLIC_PROCESS	0.0770739	0.0317549
GO_SPHINGOLIPID_MEDIATED_SIGNALING_PATHWAY	0.0768115	0.259064
GO_STEROID_HORMONE_BIOSYNTHETIC_PROCESS	0.0767726	0.0599337
GO_REGULATION_OF_SEQUESTERING_OF_TRIGLYCERIDE	0.0766803	0.372232
GO_EXPLORATION_BEHAVIOR	0.0764038	0.11086
GO_ORGAN_INDUCTION	0.0763833	0.164655
GO_POSITIVE_REGULATION_OF_PHOSPHOLIPASE_ACTIVITY	0.0763244	0.141835
GO_DNA_INTEGRATION	0.0762983	0.303073
GO_MYOTUBE_CELL_DEVELOPMENT	0.0762354	0.0600016
GO_VASCULOGENESIS	0.0761632	0.0748482
GO_REGULATION_OF_ESTABLISHMENT_OR_MAINTENANCE_OF_CELL_POLARITY	0.0761364	0.103777
GO_POSITIVE_REGULATION_OF_PROTEIN_LOCALIZATION_TO_CELL_PERIPHERY	0.0761022	0.0303492
GO_CEREBELLAR_PURKINJE_CELL_LAYER_DEVELOPMENT	0.0760878	0.143213
GO_ESTABLISHMENT_OF_BLOOD_BRAIN_BARRIER	0.0759786	0.339524
GO_SECRETORY_GRANULE_LOCALIZATION	0.0759713	0.214555
GO_SMOOTH_MUSCLE_CELL_DIFFERENTIATION	0.0759483	0.0643386
GO_INDOLE_CONTAINING_COMPOUND_METABOLIC_PROCESS	0.075939	0.145775
GO_ORGANIC_ACID_BIOSYNTHETIC_PROCESS	0.0758246	0.00393222
GO_CELLULAR_CARBOHYDRATE_METABOLIC_PROCESS	0.0758041	0.00747711
GO_PROTEIN_LOCALIZATION_TO_MICROTUBULE_ORGANIZING_CENTER	0.0757876	0.1144
GO_POSITIVE_REGULATION_OF_HEART_GROWTH	0.0757627	0.0725126
GO_CATECHOLAMINE_METABOLIC_PROCESS	0.0757543	0.0391152
GO_REGULATION_OF_OXIDOREDUCTASE_ACTIVITY	0.0756947	0.0119514
GO_REGULATION_OF_LYMPHOCYTE_CHEMOTAXIS	0.0756752	0.227847
GO_NEGATIVE_REGULATION_OF_CYTOSKELETON_ORGANIZATION	0.0755058	0.00364909
GO_NEGATIVE_REGULATION_OF_NEURON_MIGRATION	0.0754109	0.241448
GO_POST_ANAL_TAIL_MORPHOGENESIS	0.075242	0.206781
GO_REGULATION_OF_FATTY_ACID_BIOSYNTHETIC_PROCESS	0.0751529	0.0827403
GO_REGULATION_OF_SNARE_COMPLEX_ASSEMBLY	0.0751395	0.291665
GO_NEGATIVE_REGULATION_OF_LIPID_STORAGE	0.0750856	0.256732
GO_REGULATION_OF_MEIOTIC_CELL_CYCLE	0.0749883	0.135506
GO_REGULATION_OF_STORE_OPERATED_CALCIUM_ENTRY	0.0749529	0.232654
GO_ICOSANOID_METABOLIC_PROCESS	0.074904	0.0372144
GO_VAGINA_DEVELOPMENT	0.0748371	0.187069
GO_CALCIUM_ION_REGULATED_EXOCYTOSIS_OF_NEUROTRANSMITTER	0.0748064	0.232394
GO_ORGANIC_HYDROXY_COMPOUND_TRANSPORT	0.0747822	0.00100341
GO_DENDRITE_MORPHOGENESIS	0.0747526	0.0113762
GO_LOW_DENSITY_LIPOPROTEIN_PARTICLE_REMODELING	0.0747319	0.25985
GO_RESPONSE_TO_RETINOIC_ACID	0.074615	0.0140524
GO_ASPARTATE_FAMILY_AMINO_ACID_CATABOLIC_PROCESS	0.0743676	0.271483
GO_DNA_STRAND_ELONGATION	0.0742884	0.288376
GO_POSITIVE_REGULATION_OF_HAIR_CYCLE	0.0742758	0.252904
GO_POSITIVE_REGULATION_OF_COLD_INDUCED_THERMOGENESIS	0.0741982	0.0406123
GO_GLYCEROL_ETHER_METABOLIC_PROCESS	0.0741932	0.214615
GO_STEROID_BIOSYNTHETIC_PROCESS	0.0740466	0.0226666
GO_REGULATION_OF_DENDRITIC_SPINE_MAINTENANCE	0.0739045	0.296179
GO_REGULATION_OF_ORGAN_GROWTH	0.0738587	0.0473592
GO_NEGATIVE_REGULATION_OF_CELL_SUBSTRATE_JUNCTION_ORGANIZATION	0.0735936	0.285928
GO_NEGATIVE_REGULATION_OF_FAT_CELL_DIFFERENTIATION	0.0735213	0.0734041
GO_HORMONE_METABOLIC_PROCESS	0.0733515	0.0124059
GO_HEART_MORPHOGENESIS	0.0733195	0.0219704
GO_REGULATION_OF_NEURONAL_SYNAPTIC_PLASTICITY	0.0732443	0.0806059
GO_NEUROTRANSMITTER_TRANSPORT	0.073189	0.00293567
GO_EPITHELIAL_CELL_MATURATION	0.0731597	0.257079
GO_POSITIVE_REGULATION_OF_VASOCONSTRICTION	0.0730689	0.15468
GO_CELL_MIGRATION_INVOLVED_IN_HEART_DEVELOPMENT	0.0729255	0.233901
GO_NEGATIVE_REGULATION_OF_CENTROSOME_CYCLE	0.0729104	0.212614
GO_REGIONALIZATION	0.0728513	0.0179192
GO_REGULATION_OF_GROWTH_HORMONE_SECRETION	0.072827	0.295161
GO_POSITIVE_REGULATION_OF_CELL_CELL_ADHESION_MEDIATED_BY_CADHERIN	0.0727663	0.341617
GO_REGULATION_OF_CHROMATIN_SILENCING	0.0726954	0.25806
GO_PEROXISOMAL_TRANSPORT	0.0726544	0.164781
GO_REGULATION_OF_SIGNALING_RECEPTOR_ACTIVITY	0.0725734	0.00896201
GO_PARENTAL_BEHAVIOR	0.0724585	0.299128
GO_GLUTATHIONE_CATABOLIC_PROCESS	0.0723576	0.36418
GO_POSITIVE_REGULATION_OF_DENDRITIC_SPINE_DEVELOPMENT	0.0722642	0.0615447
GO_NEGATIVE_REGULATION_OF_FATTY_ACID_BIOSYNTHETIC_PROCESS	0.0722457	0.232271
GO_LUNG_EPITHELIUM_DEVELOPMENT	0.0722405	0.147526
GO_ACTIN_FILAMENT_BASED_MOVEMENT	0.0722307	0.0749627
GO_CARDIAC_SEPTUM_MORPHOGENESIS	0.0721671	0.126549
GO_REGULATION_OF_T_CELL_DIFFERENTIATION_IN_THYMUS	0.0721471	0.163402
GO_MATERNAL_PLACENTA_DEVELOPMENT	0.0720746	0.140461
GO_POSITIVE_REGULATION_OF_OXIDATIVE_STRESS_INDUCED_CELL_DEATH	0.0720704	0.270484
GO_CELLULAR_RESPONSE_TO_RETINOIC_ACID	0.072006	0.0273172
GO_NEGATIVE_REGULATION_OF_OSTEOBLAST_PROLIFERATION	0.0719049	0.289577
GO_CARDIAC_CHAMBER_MORPHOGENESIS	0.0718577	0.0840299
GO_GLAND_DEVELOPMENT	0.0718498	0.000830081
GO_CELLULAR_RESPONSE_TO_REACTIVE_OXYGEN_SPECIES	0.0718105	0.0500509
GO_TRIGLYCERIDE_BIOSYNTHETIC_PROCESS	0.0717604	0.247814
GO_NUCLEOBASE_TRANSPORT	0.0717584	0.33779
GO_MITOCHONDRION_DISTRIBUTION	0.0714975	0.263571
GO_NEURON_DEATH_IN_RESPONSE_TO_OXIDATIVE_STRESS	0.0714859	0.138886
GO_POSITIVE_REGULATION_OF_VASCULOGENESIS	0.0714562	0.277435
GO_REGULATION_OF_CHROMATIN_ASSEMBLY_OR_DISASSEMBLY	0.0714398	0.174624
GO_POSITIVE_REGULATION_OF_NITRIC_OXIDE_SYNTHASE_ACTIVITY	0.0714106	0.156141
GO_POSTSYNAPTIC_NEUROTRANSMITTER_RECEPTOR_INTERNALIZATION	0.0713533	0.214884
GO_AMELOGENESIS	0.0711985	0.22015
GO_POSITIVE_REGULATION_OF_GASTRULATION	0.0711322	0.386961
GO_PYRIMIDINE_CONTAINING_COMPOUND_CATABOLIC_PROCESS	0.0710876	0.13998
GO_BLOOD_VESSEL_REMODELING	0.0710422	0.114949
GO_RESPONSE_TO_ACTIVITY	0.0709653	0.079943
GO_LONG_TERM_SYNAPTIC_POTENTIATION	0.0709252	0.0221356
GO_PEPTIDYL_THREONINE_MODIFICATION	0.0709086	0.0706719
GO_POSITIVE_REGULATION_OF_SODIUM_ION_TRANSMEMBRANE_TRANSPORT	0.0708996	0.188439
GO_RESPONSE_TO_BACTERIAL_LIPOPROTEIN	0.0708872	0.436802
GO_RIBONUCLEOTIDE_CATABOLIC_PROCESS	0.0707552	0.193379
GO_REGULATION_OF_ADENYLATE_CYCLASE_ACTIVITY	0.0707146	0.176669
GO_MESENCHYMAL_CELL_PROLIFERATION	0.0706256	0.107353
GO_IMPORT_INTO_CELL	0.0706032	0.00626364
GO_REGULATION_OF_MESODERM_FORMATION	0.0705495	0.442988
GO_NUCLEOSIDE_CATABOLIC_PROCESS	0.0705189	0.193287
GO_GLIAL_CELL_DERIVED_NEUROTROPHIC_FACTOR_RECEPTOR_SIGNALING_PATHWAY	0.0705151	0.354677
GO_POSITIVE_REGULATION_OF_AUTOPHAGY	0.0704232	0.0209008
GO_POSITIVE_REGULATION_OF_TRIGLYCERIDE_METABOLIC_PROCESS	0.0702651	0.254939
GO_CELLULAR_RESPONSE_TO_IRON_ION	0.070152	0.257527
GO_VASCULAR_ENDOTHELIAL_GROWTH_FACTOR_SIGNALING_PATHWAY	0.0701416	0.180277
GO_NOSE_DEVELOPMENT	0.0701416	0.245742
GO_PRIMARY_ALCOHOL_BIOSYNTHETIC_PROCESS	0.0701391	0.264732
GO_CELLULAR_RESPONSE_TO_SALT_STRESS	0.0699928	0.288593
GO_HEART_PROCESS	0.0699293	0.0282035
GO_CALCIUM_ION_IMPORT	0.0699236	0.0303243
GO_ADENYLATE_CYCLASE_ACTIVATING_G_PROTEIN_COUPLED_RECEPTOR_SIGNALING_PATHWAY	0.0697898	0.0800148
GO_SPHINGOID_METABOLIC_PROCESS	0.0697096	0.14737
GO_REGULATION_OF_CARDIAC_MUSCLE_CONTRACTION_BY_CALCIUM_ION_SIGNALING	0.0696629	0.275531
GO_AXONEMAL_DYNEIN_COMPLEX_ASSEMBLY	0.0696317	0.206807
GO_NEGATIVE_REGULATION_OF_LEUKOCYTE_MIGRATION	0.0696034	0.109204
GO_POLYSACCHARIDE_METABOLIC_PROCESS	0.0693182	0.0572272
GO_NEGATIVE_REGULATION_BY_HOST_OF_VIRAL_PROCESS	0.0691953	0.362231
GO_SMALL_MOLECULE_CATABOLIC_PROCESS	0.069068	0.0594017
GO_NEGATIVE_REGULATION_OF_SUPRAMOLECULAR_FIBER_ORGANIZATION	0.0689188	0.0176981
GO_CERAMIDE_TRANSPORT	0.0688114	0.326914
GO_UTERUS_DEVELOPMENT	0.0687703	0.24063
GO_SYNAPSE_ORGANIZATION	0.0686762	0.0094478
GO_ORGANIC_HYDROXY_COMPOUND_BIOSYNTHETIC_PROCESS	0.0683859	0.0100456
GO_NATURAL_KILLER_CELL_CHEMOTAXIS	0.0683537	0.417619
GO_CRANIAL_NERVE_STRUCTURAL_ORGANIZATION	0.0683061	0.332334
GO_IMIDAZOLE_CONTAINING_COMPOUND_METABOLIC_PROCESS	0.0682778	0.280949
GO_RESPONSE_TO_GONADOTROPIN	0.0682394	0.174388
GO_APICAL_PROTEIN_LOCALIZATION	0.0680901	0.292456
GO_CELL_JUNCTION_ASSEMBLY	0.0678433	0.0275053
GO_REGULATION_OF_FATTY_ACID_METABOLIC_PROCESS	0.0677991	0.0912486
GO_FATTY_ACID_DERIVATIVE_CATABOLIC_PROCESS	0.0677371	0.310588
GO_REGULATION_OF_CHOLESTEROL_BIOSYNTHETIC_PROCESS	0.0677245	0.209029
GO_RESPONSE_TO_CALCIUM_ION	0.0677113	0.0355682
GO_SEGMENTATION	0.0676093	0.0382976
GO_ATP_BIOSYNTHETIC_PROCESS	0.0674436	0.376885
GO_RETINAL_GANGLION_CELL_AXON_GUIDANCE	0.0673569	0.267098
GO_ENDOCARDIAL_CUSHION_MORPHOGENESIS	0.0673438	0.2184
GO_HEME_METABOLIC_PROCESS	0.0673029	0.196216
GO_NEGATIVE_REGULATION_OF_NEUROTRANSMITTER_SECRETION	0.0670228	0.342725
GO_HEAD_MORPHOGENESIS	0.0669818	0.148981
GO_POSITIVE_REGULATION_OF_NUCLEOTIDE_BIOSYNTHETIC_PROCESS	0.0668391	0.269455
GO_REGULATION_OF_PHOSPHOLIPASE_A2_ACTIVITY	0.0667054	0.427632
GO_REGULATION_OF_MEGAKARYOCYTE_DIFFERENTIATION	0.0663912	0.156484
GO_LIPID_TRANSLOCATION	0.0662367	0.0862202
GO_EMBRYONIC_DIGIT_MORPHOGENESIS	0.0662308	0.0763894
GO_FOREBRAIN_DEVELOPMENT	0.0661515	0.00291818
GO_REGULATION_OF_THYMOCYTE_APOPTOTIC_PROCESS	0.0660683	0.284421
GO_REGULATION_OF_CHROMATIN_ASSEMBLY	0.0660679	0.289407
GO_PROTEIN_LOCALIZATION_TO_CILIARY_MEMBRANE	0.0660214	0.351903
GO_NEGATIVE_REGULATION_OF_REACTIVE_OXYGEN_SPECIES_BIOSYNTHETIC_PROCESS	0.0659967	0.152649
GO_MITRAL_VALVE_DEVELOPMENT	0.0658683	0.407163
GO_RETINA_MORPHOGENESIS_IN_CAMERA_TYPE_EYE	0.0657988	0.0570048
GO_REGULATION_OF_T_HELPER_2_CELL_DIFFERENTIATION	0.06577	0.362979
GO_NEGATIVE_REGULATION_OF_ERBB_SIGNALING_PATHWAY	0.0657092	0.118397
GO_MONOSACCHARIDE_METABOLIC_PROCESS	0.0656809	0.0417943
GO_SOMATIC_STEM_CELL_POPULATION_MAINTENANCE	0.0655337	0.115092
GO_NEUROTRANSMITTER_BIOSYNTHETIC_PROCESS	0.0655259	0.431905
GO_LIPID_PHOSPHORYLATION	0.0655203	0.125369
GO_EMBRYONIC_CAMERA_TYPE_EYE_FORMATION	0.0654796	0.338863
GO_POSITIVE_REGULATION_OF_TUMOR_NECROSIS_FACTOR_SECRETION	0.0653609	0.294969
GO_SYNAPTIC_VESICLE_ENDOSOMAL_PROCESSING	0.0652866	0.39611
GO_POSITIVE_REGULATION_OF_CHROMATIN_ORGANIZATION	0.0652834	0.0924732
GO_REGULATION_OF_NEUROTROPHIN_TRK_RECEPTOR_SIGNALING_PATHWAY	0.0652388	0.358744
GO_VITAMIN_METABOLIC_PROCESS	0.0652349	0.0735304
GO_REGULATION_OF_EXTRACELLULAR_MATRIX_ASSEMBLY	0.065188	0.324596
GO_RENAL_ABSORPTION	0.0650871	0.239003
GO_NEGATIVE_REGULATION_OF_RECEPTOR_BINDING	0.0649385	0.282858
GO_CELLULAR_RESPONSE_TO_GONADOTROPIN_STIMULUS	0.0649354	0.27692
GO_ACIDIC_AMINO_ACID_TRANSPORT	0.0649124	0.0544107
GO_SECONDARY_METABOLIC_PROCESS	0.0648553	0.0490531
GO_NEUROTRANSMITTER_METABOLIC_PROCESS	0.0648212	0.246094
GO_REGULATION_OF_GLIAL_CELL_APOPTOTIC_PROCESS	0.064624	0.305182
GO_ERBB_SIGNALING_PATHWAY	0.0645834	0.0322412
GO_ANOIKIS	0.0645506	0.241851
GO_PYRIMIDINE_NUCLEOSIDE_CATABOLIC_PROCESS	0.0644971	0.314036
GO_EAR_DEVELOPMENT	0.064473	0.0100549
GO_CHROMOSOME_CONDENSATION	0.0644417	0.247684
GO_RELEASE_OF_SEQUESTERED_CALCIUM_ION_INTO_CYTOSOL_BY_ENDOPLASMIC_RETICULUM	0.0644149	0.257428
GO_SMOOTHENED_SIGNALING_PATHWAY_INVOLVED_IN_DORSAL_VENTRAL_NEURAL_TUBE_PATTERNING	0.0642791	0.320196
GO_POSITIVE_REGULATION_OF_LIPID_BIOSYNTHETIC_PROCESS	0.0642185	0.0699629
GO_MATERNAL_PROCESS_INVOLVED_IN_FEMALE_PREGNANCY	0.0641526	0.0847821
GO_LACTATION	0.0641418	0.107028
GO_REGULATION_OF_RESPONSE_TO_OXIDATIVE_STRESS	0.0640531	0.0618302
GO_REGULATION_OF_BLOOD_CIRCULATION	0.0640323	0.0256147
GO_NEGATIVE_REGULATION_OF_AMYLOID_PRECURSOR_PROTEIN_CATABOLIC_PROCESS	0.0639561	0.300051
GO_FOAM_CELL_DIFFERENTIATION	0.0639336	0.214057
GO_EPITHELIAL_CILIUM_MOVEMENT_INVOLVED_IN_DETERMINATION_OF_LEFT_RIGHT_ASYMMETRY	0.0638547	0.460035
GO_IMPORT_ACROSS_PLASMA_MEMBRANE	0.063842	0.036698
GO_FAT_CELL_DIFFERENTIATION	0.0638259	0.0566561
GO_NEGATIVE_REGULATION_OF_SMALL_MOLECULE_METABOLIC_PROCESS	0.0635086	0.0532729
GO_REGULATION_OF_CARBOHYDRATE_BIOSYNTHETIC_PROCESS	0.0634933	0.0843421
GO_MICROVILLUS_ORGANIZATION	0.0634602	0.258715
GO_POSITIVE_REGULATION_OF_LYASE_ACTIVITY	0.0634094	0.236036
GO_PEPTIDE_CROSS_LINKING	0.063377	0.232413
GO_POSITIVE_REGULATION_OF_MEMBRANE_POTENTIAL	0.0633467	0.379665
GO_REGULATION_OF_PHOSPHOLIPASE_C_ACTIVITY	0.063301	0.291148
GO_REGULATION_OF_MUSCLE_HYPERTROPHY	0.0632597	0.0858948
GO_DOPAMINERGIC_NEURON_DIFFERENTIATION	0.0632528	0.239093
GO_SYNAPTIC_VESICLE_EXOCYTOSIS	0.0631436	0.04295
GO_ORGANIC_ACID_TRANSPORT	0.063116	0.00472709
GO_PATTERN_SPECIFICATION_PROCESS	0.0630265	0.025998
GO_REGULATION_OF_SECONDARY_METABOLITE_BIOSYNTHETIC_PROCESS	0.0629939	0.375168
GO_POSITIVE_REGULATION_OF_LYMPHOCYTE_CHEMOTAXIS	0.062763	0.38984
GO_RESPONSE_TO_AUDITORY_STIMULUS	0.0627128	0.170041
GO_MICROTUBULE_BUNDLE_FORMATION	0.0626268	0.117331
GO_MUSCLE_ORGAN_MORPHOGENESIS	0.0625092	0.166967
GO_AXON_EXTENSION	0.0624095	0.0440364
GO_CYTOPLASM_ORGANIZATION	0.0623743	0.352334
GO_REGULATION_OF_CARDIAC_MUSCLE_TISSUE_DEVELOPMENT	0.0623675	0.111408
GO_PHAGOLYSOSOME_ASSEMBLY	0.0623602	0.319703
GO_CELLULAR_RESPONSE_TO_TOXIC_SUBSTANCE	0.062351	0.0780783
GO_REGULATION_OF_SYNAPTIC_PLASTICITY	0.0623117	0.0453082
GO_REGULATION_OF_NITRIC_OXIDE_SYNTHASE_ACTIVITY	0.0621606	0.150565
GO_LOCOMOTORY_BEHAVIOR	0.0621329	0.0192725
GO_MEMBRANE_RAFT_ASSEMBLY	0.0620834	0.470795
GO_REGULATION_OF_POSTSYNAPTIC_MEMBRANE_ORGANIZATION	0.0620144	0.296476
GO_MITOCHONDRIAL_TRANSMEMBRANE_TRANSPORT	0.0618556	0.310106
GO_REGULATION_OF_AMYLOID_BETA_FORMATION	0.0618146	0.170121
GO_NEGATIVE_REGULATION_OF_OSTEOBLAST_DIFFERENTIATION	0.0616776	0.257481
GO_TRABECULA_MORPHOGENESIS	0.061647	0.109568
GO_POSITIVE_REGULATION_OF_DOUBLE_STRAND_BREAK_REPAIR_VIA_NONHOMOLOGOUS_END_JOINING	0.0615083	0.310737
GO_PORE_COMPLEX_ASSEMBLY	0.0614852	0.282933
GO_BETA_CATENIN_TCF_COMPLEX_ASSEMBLY	0.0613884	0.331192
GO_ALPHA_AMINO_ACID_CATABOLIC_PROCESS	0.0613297	0.246256
GO_ETHER_BIOSYNTHETIC_PROCESS	0.06132	0.416706
GO_POSITIVE_REGULATION_OF_FIBROBLAST_MIGRATION	0.0613082	0.349899
GO_RESPONSE_TO_CATECHOLAMINE	0.0612524	0.134573
GO_INTESTINAL_EPITHELIAL_CELL_DEVELOPMENT	0.0611437	0.445093
GO_NEUROTRANSMITTER_SECRETION	0.0611368	0.0200739
GO_MONOCARBOXYLIC_ACID_TRANSPORT	0.0610518	0.0143057
GO_PROTOPORPHYRINOGEN_IX_METABOLIC_PROCESS	0.0609796	0.399768
GO_XENOBIOTIC_TRANSPORT	0.0609713	0.225814
GO_POSTSYNAPTIC_MEMBRANE_ORGANIZATION	0.0608909	0.108921
GO_GLIOGENESIS	0.0607579	0.0554483
GO_PONS_DEVELOPMENT	0.0607394	0.485063
GO_VESICLE_MEDIATED_TRANSPORT_IN_SYNAPSE	0.0607	0.020433
GO_DENTATE_GYRUS_DEVELOPMENT	0.0606363	0.345982
GO_REGULATION_OF_COLLATERAL_SPROUTING	0.0605308	0.268474
GO_CELLULAR_RESPONSE_TO_KETONE	0.0603958	0.0848619
GO_ALDEHYDE_BIOSYNTHETIC_PROCESS	0.060364	0.330602
GO_HINDLIMB_MORPHOGENESIS	0.0603309	0.206415
GO_NEGATIVE_REGULATION_OF_PROTEIN_CONTAINING_COMPLEX_DISASSEMBLY	0.0602729	0.0541935
GO_ACTIVATION_OF_ADENYLATE_CYCLASE_ACTIVITY	0.0600587	0.240797
GO_MONOAMINE_TRANSPORT	0.0600559	0.110469
GO_ANION_TRANSMEMBRANE_TRANSPORT	0.0599432	0.00677572
GO_ENDOCARDIAL_CUSHION_DEVELOPMENT	0.0599191	0.265001
GO_DNA_METHYLATION_OR_DEMETHYLATION	0.0597971	0.0736951
GO_MESODERM_DEVELOPMENT	0.0596995	0.0622406
GO_DENDRITIC_SPINE_MORPHOGENESIS	0.0595787	0.0751943
GO_REGULATION_OF_HEART_MORPHOGENESIS	0.059462	0.193387
GO_CELL_COMMUNICATION_BY_ELECTRICAL_COUPLING_INVOLVED_IN_CARDIAC_CONDUCTION	0.0594161	0.36209
GO_TRIPARTITE_REGIONAL_SUBDIVISION	0.0593388	0.335166
GO_EMBRYONIC_PLACENTA_DEVELOPMENT	0.0593228	0.099666
GO_LIPID_CATABOLIC_PROCESS	0.0592798	0.0957964
GO_NEGATIVE_REGULATION_OF_TUMOR_NECROSIS_FACTOR_BIOSYNTHETIC_PROCESS	0.0592675	0.551089
GO_REGULATION_OF_MRNA_POLYADENYLATION	0.0591584	0.394134
GO_REGULATION_OF_MUSCLE_ORGAN_DEVELOPMENT	0.0591224	0.044166
GO_SPECIFICATION_OF_SYMMETRY	0.059104	0.0740619
GO_HISTONE_H3_K9_METHYLATION	0.0590866	0.307924
GO_CELLULAR_SODIUM_ION_HOMEOSTASIS	0.0590764	0.289317
GO_RESPONSE_TO_CADMIUM_ION	0.0589727	0.221009
GO_RETINAL_METABOLIC_PROCESS	0.0589478	0.365319
GO_POSITIVE_REGULATION_OF_VACUOLE_ORGANIZATION	0.0588052	0.339588
GO_RESPONSE_TO_DIETARY_EXCESS	0.0586699	0.266916
GO_POSITIVE_REGULATION_OF_CELLULAR_RESPONSE_TO_TRANSFORMING_GROWTH_FACTOR_BETA_STIMULUS	0.0586522	0.231842
GO_NEGATIVE_REGULATION_OF_NECROTIC_CELL_DEATH	0.0585614	0.308338
GO_NEGATIVE_REGULATION_OF_EMBRYONIC_DEVELOPMENT	0.0585379	0.254177
GO_RETINA_DEVELOPMENT_IN_CAMERA_TYPE_EYE	0.0584434	0.0135838
GO_MICROTUBULE_ANCHORING_AT_MICROTUBULE_ORGANIZING_CENTER	0.0583386	0.366685
GO_SERINE_FAMILY_AMINO_ACID_CATABOLIC_PROCESS	0.0582211	0.451404
GO_CELLULAR_RESPONSE_TO_LEPTIN_STIMULUS	0.0581564	0.276745
GO_DISACCHARIDE_METABOLIC_PROCESS	0.0580982	0.486353
GO_ATP_METABOLIC_PROCESS	0.0579532	0.332784
GO_AXIS_SPECIFICATION	0.0579433	0.133493
GO_LUNG_SECRETORY_CELL_DIFFERENTIATION	0.057893	0.539087
GO_RESPONSE_TO_DOPAMINE	0.0578589	0.207333
GO_NEGATIVE_REGULATION_OF_NEURAL_PRECURSOR_CELL_PROLIFERATION	0.0577315	0.257477
GO_DNA_DEPENDENT_DNA_REPLICATION	0.0576822	0.206385
GO_NEGATIVE_REGULATION_OF_CARDIOCYTE_DIFFERENTIATION	0.05767	0.282185
GO_POSITIVE_REGULATION_OF_LIPID_LOCALIZATION	0.0576432	0.130272
GO_MODIFIED_AMINO_ACID_TRANSPORT	0.0575204	0.230313
GO_STRIATED_MUSCLE_CONTRACTION	0.0574086	0.15337
GO_GLUCOCORTICOID_METABOLIC_PROCESS	0.0573831	0.284927
GO_NEGATIVE_REGULATION_OF_LEUKOCYTE_ADHESION_TO_VASCULAR_ENDOTHELIAL_CELL	0.0573303	0.564302
GO_GLUTAMINE_FAMILY_AMINO_ACID_METABOLIC_PROCESS	0.0572503	0.118096
GO_NEGATIVE_REGULATION_OF_NITRIC_OXIDE_METABOLIC_PROCESS	0.0571417	0.325029
GO_THYROID_GLAND_DEVELOPMENT	0.0568475	0.419661
GO_LUNG_CELL_DIFFERENTIATION	0.0567687	0.408111
GO_ENDOTHELIAL_CELL_MORPHOGENESIS	0.0567576	0.426758
GO_SYNAPTIC_TRANSMISSION_GLUTAMATERGIC	0.0567019	0.0607216
GO_CARBOHYDRATE_CATABOLIC_PROCESS	0.0566586	0.0780842
GO_REGULATION_OF_RNA_EXPORT_FROM_NUCLEUS	0.0565987	0.460476
GO_VASCULAR_ASSOCIATED_SMOOTH_MUSCLE_CELL_MIGRATION	0.0565487	0.308789
GO_REGULATION_OF_DEFENSE_RESPONSE_TO_VIRUS_BY_HOST	0.0565032	0.31183
GO_DIGESTIVE_SYSTEM_DEVELOPMENT	0.0563562	0.0581736
GO_NEGATIVE_REGULATION_OF_STEROID_METABOLIC_PROCESS	0.0563486	0.314694
GO_REGULATION_OF_RELAXATION_OF_MUSCLE	0.0563167	0.503808
GO_STEROID_METABOLIC_PROCESS	0.056241	0.0349757
GO_T_HELPER_2_CELL_DIFFERENTIATION	0.0561811	0.43555
GO_NUCLEOSIDE_BISPHOSPHATE_METABOLIC_PROCESS	0.0561239	0.20822
GO_MICROTUBULE_POLYMERIZATION_OR_DEPOLYMERIZATION	0.0560663	0.0606938
GO_POSITIVE_REGULATION_OF_ACTION_POTENTIAL	0.0560578	0.463886
GO_IMMUNOLOGICAL_MEMORY_PROCESS	0.0558134	0.433926
GO_COENZYME_A_BIOSYNTHETIC_PROCESS	0.0558074	0.39677
GO_ALCOHOL_BIOSYNTHETIC_PROCESS	0.0557368	0.123143
GO_HEART_TRABECULA_MORPHOGENESIS	0.055569	0.251809
GO_NEGATIVE_REGULATION_OF_TISSUE_REMODELING	0.0555372	0.329537
GO_MITOTIC_DNA_REPLICATION	0.0554347	0.440956
GO_NEGATIVE_REGULATION_OF_MUSCLE_CONTRACTION	0.0554282	0.300285
GO_REGULATION_OF_PEPTIDE_HORMONE_SECRETION	0.0553493	0.0193812
GO_POSITIVE_REGULATION_OF_LIPID_METABOLIC_PROCESS	0.0553402	0.106168
GO_LIPID_LOCALIZATION	0.0553111	0.034423
GO_REGULATION_OF_GLUCONEOGENESIS	0.0553067	0.196623
GO_POSITIVE_REGULATION_OF_MYOBLAST_PROLIFERATION	0.0552799	0.5007
GO_ANTERIOR_POSTERIOR_PATTERN_SPECIFICATION	0.0552144	0.117376
GO_POSITIVE_REGULATION_OF_POTASSIUM_ION_TRANSPORT	0.0551647	0.211777
GO_PHOSPHATIDIC_ACID_METABOLIC_PROCESS	0.0551032	0.218084
GO_SISTER_CHROMATID_COHESION	0.055065	0.304489
GO_MONOSACCHARIDE_CATABOLIC_PROCESS	0.0550629	0.243449
GO_OUTFLOW_TRACT_MORPHOGENESIS	0.0550014	0.234488
GO_RESPIRATORY_GASEOUS_EXCHANGE_BY_RESPIRATORY_SYSTEM	0.0549739	0.109487
GO_NEGATIVE_REGULATION_OF_SKELETAL_MUSCLE_TISSUE_DEVELOPMENT	0.054967	0.371942
GO_MULTICELLULAR_ORGANISMAL_RESPONSE_TO_STRESS	0.0548067	0.0929475
GO_MEMBRANE_PROTEIN_INTRACELLULAR_DOMAIN_PROTEOLYSIS	0.0547874	0.367699
GO_NEGATIVE_REGULATION_OF_HISTONE_H3_K9_METHYLATION	0.0547296	0.477802
GO_POSITIVE_REGULATION_OF_INTRACELLULAR_STEROID_HORMONE_RECEPTOR_SIGNALING_PATHWAY	0.0546595	0.370295
GO_SEX_DIFFERENTIATION	0.0546573	0.0244434
GO_REGULATION_OF_ACTIVIN_RECEPTOR_SIGNALING_PATHWAY	0.0544034	0.274983
GO_MOTOR_NEURON_AXON_GUIDANCE	0.054281	0.246543
GO_NEGATIVE_REGULATION_OF_INTERFERON_GAMMA_PRODUCTION	0.054272	0.3605
GO_RESPONSE_TO_MERCURY_ION	0.0541296	0.504544
GO_REGULATION_OF_VASCULOGENESIS	0.0539992	0.398959
GO_MONOVALENT_INORGANIC_ANION_HOMEOSTASIS	0.0539721	0.35365
GO_GLAND_MORPHOGENESIS	0.0539324	0.111244
GO_NEGATIVE_REGULATION_OF_GLUCONEOGENESIS	0.0538793	0.353144
GO_REGULATION_OF_PROTEIN_POLYUBIQUITINATION	0.0537833	0.227508
GO_CELLULAR_RESPONSE_TO_INSULIN_STIMULUS	0.0536337	0.142867
GO_AEROBIC_ELECTRON_TRANSPORT_CHAIN	0.05361	0.604312
GO_POSITIVE_REGULATION_OF_MEGAKARYOCYTE_DIFFERENTIATION	0.0535185	0.468618
GO_REGULATION_OF_NUCLEOBASE_CONTAINING_COMPOUND_TRANSPORT	0.05351	0.446107
GO_INTESTINAL_EPITHELIAL_CELL_DIFFERENTIATION	0.0535011	0.37386
GO_EMBRYONIC_HINDLIMB_MORPHOGENESIS	0.0534868	0.313404
GO_NEGATIVE_REGULATION_OF_HISTONE_METHYLATION	0.0533007	0.428092
GO_POSITIVE_REGULATION_OF_ORGAN_GROWTH	0.05329	0.176382
GO_NEGATIVE_REGULATION_OF_MICROTUBULE_POLYMERIZATION_OR_DEPOLYMERIZATION	0.0532408	0.228609
GO_REGULATION_OF_POSTSYNAPTIC_NEUROTRANSMITTER_RECEPTOR_ACTIVITY	0.0531999	0.389459
GO_MORPHOGENESIS_OF_EMBRYONIC_EPITHELIUM	0.0531946	0.12861
GO_SECONDARY_METABOLITE_BIOSYNTHETIC_PROCESS	0.0530731	0.345387
GO_PANCREATIC_JUICE_SECRETION	0.0528763	0.381118
GO_RECEPTOR_LOCALIZATION_TO_SYNAPSE	0.0528518	0.161453
GO_SODIUM_INDEPENDENT_ORGANIC_ANION_TRANSPORT	0.0528025	0.486859
GO_POSITIVE_REGULATION_OF_TRANSCRIPTION_FROM_RNA_POLYMERASE_II_PROMOTER_IN_RESPONSE_TO_STRESS	0.0527514	0.378966
GO_FAT_SOLUBLE_VITAMIN_BIOSYNTHETIC_PROCESS	0.0527178	0.492993
GO_REGULATION_OF_EXTENT_OF_CELL_GROWTH	0.0527064	0.0886982
GO_ETHER_METABOLIC_PROCESS	0.0526009	0.331649
GO_SPHINGOMYELIN_METABOLIC_PROCESS	0.0525472	0.430996
GO_REGULATION_OF_LYASE_ACTIVITY	0.0525419	0.239462
GO_NUCLEAR_MIGRATION	0.0523686	0.360107
GO_SENSORY_PERCEPTION_OF_MECHANICAL_STIMULUS	0.0522167	0.0274093
GO_POSITIVE_REGULATION_OF_ANIMAL_ORGAN_MORPHOGENESIS	0.0521955	0.138077
GO_POSITIVE_REGULATION_OF_TELOMERE_CAPPING	0.0520709	0.280215
GO_FOREBRAIN_REGIONALIZATION	0.0520465	0.414999
GO_PENTOSE_METABOLIC_PROCESS	0.0519723	0.464658
GO_REGULATION_OF_GLUCOSE_IMPORT	0.051963	0.280518
GO_PHOSPHATIDYLCHOLINE_METABOLIC_PROCESS	0.0519434	0.113223
GO_COLLAGEN_ACTIVATED_TYROSINE_KINASE_RECEPTOR_SIGNALING_PATHWAY	0.0516278	0.464658
GO_EMBRYONIC_ORGAN_MORPHOGENESIS	0.0514871	0.0656036
GO_PLACENTA_DEVELOPMENT	0.0513378	0.0894532
GO_RESPONSE_TO_FOOD	0.0512805	0.243368
GO_ACTIN_FILAMENT_BASED_TRANSPORT	0.0512755	0.424988
GO_SYNAPTIC_GROWTH_AT_NEUROMUSCULAR_JUNCTION	0.0512717	0.439146
GO_EMBRYONIC_APPENDAGE_MORPHOGENESIS	0.051194	0.110806
GO_POSITIVE_REGULATION_OF_DEFENSE_RESPONSE_TO_VIRUS_BY_HOST	0.0509702	0.426127
GO_POSITIVE_REGULATION_OF_SODIUM_ION_TRANSPORT	0.0509593	0.308794
GO_NEGATIVE_REGULATION_OF_NUCLEOTIDE_METABOLIC_PROCESS	0.0509536	0.378804
GO_NOTOCHORD_MORPHOGENESIS	0.0509331	0.509438
GO_REGULATION_OF_RECEPTOR_LOCALIZATION_TO_SYNAPSE	0.0507549	0.365973
GO_CELLULAR_RESPONSE_TO_GLUCAGON_STIMULUS	0.0506683	0.401003
GO_FATTY_ACYL_COA_BIOSYNTHETIC_PROCESS	0.0502546	0.380877
GO_RESPONSE_TO_HISTAMINE	0.0502284	0.516166
GO_FEMALE_GAMETE_GENERATION	0.0501898	0.11022
GO_ORGAN_GROWTH	0.0501711	0.113519
GO_CIRCADIAN_REGULATION_OF_GENE_EXPRESSION	0.0500603	0.273277
GO_REGULATION_OF_VITAMIN_METABOLIC_PROCESS	0.0500563	0.480505
GO_CALCIUM_IMPORT_INTO_THE_MITOCHONDRION	0.0500199	0.52051
GO_FEEDING_BEHAVIOR	0.049937	0.174387
GO_NEGATIVE_REGULATION_OF_OSSIFICATION	0.0498136	0.259798
GO_DNA_METHYLATION_DEPENDENT_HETEROCHROMATIN_ASSEMBLY	0.0497132	0.392607
GO_REGULATION_OF_ARP2_3_COMPLEX_MEDIATED_ACTIN_NUCLEATION	0.0496514	0.399998
GO_NUCLEOBASE_CONTAINING_SMALL_MOLECULE_CATABOLIC_PROCESS	0.0496406	0.250633
GO_NEGATIVE_REGULATION_OF_LEUKOCYTE_CHEMOTAXIS	0.049603	0.404314
GO_DECIDUALIZATION	0.0494947	0.386681
GO_DIOL_METABOLIC_PROCESS	0.0494545	0.277908
GO_POSITIVE_REGULATION_OF_GLUTAMATE_RECEPTOR_SIGNALING_PATHWAY	0.0494044	0.374663
GO_CHROMATIN_SILENCING	0.0493783	0.241478
GO_GLYCEROPHOSPHOLIPID_METABOLIC_PROCESS	0.0492911	0.0341565
GO_REGULATION_OF_MITOCHONDRIAL_MEMBRANE_POTENTIAL	0.0492337	0.267125
GO_REGULATION_OF_TRIGLYCERIDE_METABOLIC_PROCESS	0.0491942	0.317425
GO_FATTY_ACYL_COA_METABOLIC_PROCESS	0.0491282	0.385434
GO_PROTON_TRANSMEMBRANE_TRANSPORT	0.049112	0.38214
GO_ADENYLATE_CYCLASE_INHIBITING_G_PROTEIN_COUPLED_RECEPTOR_SIGNALING_PATHWAY	0.0488965	0.273768
GO_CELL_MIGRATION_IN_HINDBRAIN	0.0488759	0.46921
GO_REGULATION_OF_ION_TRANSMEMBRANE_TRANSPORT	0.0488751	0.0254384
GO_UREA_CYCLE	0.0486109	0.554295
GO_UREA_METABOLIC_PROCESS	0.0486109	0.554295
GO_REGULATION_OF_KERATINOCYTE_DIFFERENTIATION	0.0485897	0.344166
GO_SYNAPTIC_TRANSMISSION_CHOLINERGIC	0.048445	0.3357
GO_SENSORY_PERCEPTION_OF_BITTER_TASTE	0.0484215	0.533656
GO_CELLULAR_RESPONSE_TO_LEUCINE_STARVATION	0.0484147	0.50342
GO_INTRACELLULAR_LIPID_TRANSPORT	0.0483843	0.22768
GO_ACTIVATION_OF_MAPKK_ACTIVITY	0.0481947	0.238032
GO_FACE_DEVELOPMENT	0.0481604	0.252187
GO_CELLULAR_RESPONSE_TO_CADMIUM_ION	0.048098	0.443777
GO_REGULATION_OF_BONE_REMODELING	0.048088	0.267323
GO_HISTONE_DEACETYLATION	0.0480564	0.192423
GO_REGULATION_OF_FEEDING_BEHAVIOR	0.0480388	0.422338
GO_NEURON_PROJECTION_ORGANIZATION	0.0479642	0.12093
GO_RESPONSE_TO_KETONE	0.0478897	0.0725569
GO_REGULATION_OF_LIPID_LOCALIZATION	0.0477897	0.174961
GO_REGULATION_OF_HISTONE_MODIFICATION	0.0475765	0.142992
GO_REGULATION_OF_TYPE_B_PANCREATIC_CELL_PROLIFERATION	0.0475254	0.483856
GO_RESPONSE_TO_ALKALOID	0.0473338	0.0990058
GO_RNA_DESTABILIZATION	0.0472258	0.402361
GO_POSITIVE_REGULATION_OF_ODONTOGENESIS	0.0472114	0.529482
GO_MESODERM_MORPHOGENESIS	0.0471307	0.261698
GO_POSITIVE_REGULATION_OF_RECEPTOR_INTERNALIZATION	0.0470848	0.281435
GO_REGULATION_OF_AXONOGENESIS	0.0469968	0.103228
GO_PHOSPHOLIPID_DEPHOSPHORYLATION	0.0468812	0.292103
GO_CELLULAR_RESPONSE_TO_OSMOTIC_STRESS	0.0468788	0.3067
GO_BODY_FLUID_SECRETION	0.0466363	0.143441
GO_MODULATION_BY_HOST_OF_VIRAL_GENOME_REPLICATION	0.0463622	0.430465
GO_CELL_COMMUNICATION_BY_ELECTRICAL_COUPLING	0.0463358	0.455413
GO_NEGATIVE_REGULATION_OF_ACTIN_FILAMENT_DEPOLYMERIZATION	0.0462371	0.314361
GO_NEGATIVE_REGULATION_OF_TRIGLYCERIDE_METABOLIC_PROCESS	0.0462026	0.570762
GO_COLLAGEN_ACTIVATED_SIGNALING_PATHWAY	0.0461853	0.503543
GO_ADULT_BEHAVIOR	0.0461155	0.123196
GO_REGULATION_OF_MICROTUBULE_BINDING	0.0461125	0.469677
GO_SECOND_MESSENGER_MEDIATED_SIGNALING	0.046049	0.110206
GO_NEURON_FATE_COMMITMENT	0.0459653	0.412534
GO_PEPTIDYL_GLUTAMIC_ACID_MODIFICATION	0.0459593	0.372548
GO_GLIAL_CELL_APOPTOTIC_PROCESS	0.0459339	0.436595
GO_CHONDROCYTE_DIFFERENTIATION_INVOLVED_IN_ENDOCHONDRAL_BONE_MORPHOGENESIS	0.0459172	0.375579
GO_GLYCEROLIPID_METABOLIC_PROCESS	0.0458724	0.0518392
GO_RESPONSE_TO_INSULIN	0.0457261	0.18407
GO_POSITIVE_REGULATION_OF_ENDOTHELIAL_CELL_APOPTOTIC_PROCESS	0.0456333	0.460612
GO_NEGATIVE_REGULATION_OF_MESENCHYMAL_CELL_APOPTOTIC_PROCESS	0.0456011	0.576181
GO_NUCLEUS_LOCALIZATION	0.0455511	0.397944
GO_RESPONSE_TO_DSRNA	0.0454455	0.364603
GO_VITAMIN_D_BIOSYNTHETIC_PROCESS	0.0454277	0.577925
GO_REGULATION_OF_ERYTHROCYTE_DIFFERENTIATION	0.0453807	0.308551
GO_EPIDERMAL_GROWTH_FACTOR_RECEPTOR_SIGNALING_PATHWAY	0.0453636	0.176247
GO_GLIAL_CELL_DIFFERENTIATION	0.0452405	0.157556
GO_REGULATION_OF_CHROMATIN_ORGANIZATION	0.0451928	0.16752
GO_CARBOHYDRATE_BIOSYNTHETIC_PROCESS	0.0451303	0.192481
GO_EPITHELIAL_TUBE_MORPHOGENESIS	0.0451113	0.103926
GO_PRO_B_CELL_DIFFERENTIATION	0.0450507	0.526695
GO_RESPONSE_TO_METAL_ION	0.0450184	0.0769575
GO_ODONTOGENESIS_OF_DENTIN_CONTAINING_TOOTH	0.045003	0.21341
GO_REGULATION_OF_LIGASE_ACTIVITY	0.0449979	0.443985
GO_CELLULAR_RESPONSE_TO_ATP	0.0449863	0.432064
GO_REGULATION_OF_SMOOTHENED_SIGNALING_PATHWAY	0.0448923	0.259299
GO_CELLULAR_AMINO_ACID_BIOSYNTHETIC_PROCESS	0.0448465	0.25347
GO_NEGATIVE_REGULATION_OF_REGULATED_SECRETORY_PATHWAY	0.0448322	0.408429
GO_POSITIVE_REGULATION_OF_CALCIUM_ION_DEPENDENT_EXOCYTOSIS	0.0447698	0.43944
GO_SENSORY_ORGAN_MORPHOGENESIS	0.0447125	0.0596765
GO_NEGATIVE_REGULATION_OF_MYELOID_CELL_DIFFERENTIATION	0.0446561	0.195235
GO_RIBONUCLEOSIDE_CATABOLIC_PROCESS	0.0446403	0.470145
GO_REGULATION_OF_STEROID_BIOSYNTHETIC_PROCESS	0.0446399	0.323325
GO_PHOSPHATIDYLCHOLINE_CATABOLIC_PROCESS	0.0446363	0.443329
GO_NEGATIVE_REGULATION_OF_STEM_CELL_PROLIFERATION	0.0444922	0.529197
GO_REGULATION_OF_PHOSPHOLIPASE_ACTIVITY	0.0444529	0.375604
GO_SPINAL_CORD_MOTOR_NEURON_CELL_FATE_SPECIFICATION	0.0444409	0.671452
GO_CELL_FATE_SPECIFICATION_INVOLVED_IN_PATTERN_SPECIFICATION	0.0444409	0.671452
GO_ENTERIC_NERVOUS_SYSTEM_DEVELOPMENT	0.044428	0.561445
GO_REGULATION_OF_MESODERM_DEVELOPMENT	0.0443156	0.460059
GO_REGULATION_OF_INSULIN_SECRETION	0.044271	0.0780403
GO_ASYMMETRIC_STEM_CELL_DIVISION	0.0442383	0.498628
GO_PYRIMIDINE_RIBONUCLEOSIDE_TRIPHOSPHATE_METABOLIC_PROCESS	0.0442092	0.397525
GO_ISOPRENOID_METABOLIC_PROCESS	0.0441803	0.231068
GO_CRANIAL_NERVE_DEVELOPMENT	0.0441422	0.364119
GO_REGULATION_OF_EPIDERMAL_CELL_DIFFERENTIATION	0.0441396	0.309446
GO_RESPONSE_TO_ESTRADIOL	0.0441113	0.190933
GO_ODONTOGENESIS	0.0440712	0.207314
GO_COENZYME_A_METABOLIC_PROCESS	0.044065	0.453523
GO_PRIMARY_AMINO_COMPOUND_METABOLIC_PROCESS	0.0440126	0.440685
GO_CELL_ADHESION_MOLECULE_PRODUCTION	0.0439467	0.543918
GO_ANDROGEN_BIOSYNTHETIC_PROCESS	0.0437991	0.598683
GO_SEGMENT_SPECIFICATION	0.0437982	0.523812
GO_REPRODUCTIVE_BEHAVIOR	0.0437742	0.354043
GO_POSITIVE_REGULATION_OF_DEVELOPMENTAL_GROWTH	0.0436695	0.101499
GO_CALCIUM_ION_REGULATED_EXOCYTOSIS	0.043592	0.241825
GO_RESPONSE_TO_IRON_ION	0.0435558	0.353215
GO_NADP_METABOLIC_PROCESS	0.043438	0.406297
GO_CELL_FATE_SPECIFICATION	0.0434107	0.322641
GO_RIBONUCLEOSIDE_TRIPHOSPHATE_BIOSYNTHETIC_PROCESS	0.0432799	0.48566
GO_EMBRYO_IMPLANTATION	0.0432295	0.375354
GO_CELLULAR_ALDEHYDE_METABOLIC_PROCESS	0.0430777	0.291708
GO_POSITIVE_REGULATION_OF_BONE_MINERALIZATION	0.0430718	0.339407
GO_NEGATIVE_REGULATION_OF_MUSCLE_CELL_DIFFERENTIATION	0.0430587	0.287577
GO_NEGATIVE_REGULATION_OF_GTPASE_ACTIVITY	0.043044	0.238011
GO_REGULATION_OF_HEMATOPOIETIC_STEM_CELL_PROLIFERATION	0.0430178	0.489363
GO_MORPHOGENESIS_OF_A_BRANCHING_STRUCTURE	0.0429197	0.139796
GO_REGULATION_OF_VIRAL_INDUCED_CYTOPLASMIC_PATTERN_RECOGNITION_RECEPTOR_SIGNALING_PATHWAY	0.0428863	0.440961
GO_OUTER_DYNEIN_ARM_ASSEMBLY	0.04267	0.50869
GO_ASTRAL_MICROTUBULE_ORGANIZATION	0.0426631	0.531547
GO_MONONUCLEAR_CELL_DIFFERENTIATION	0.0426615	0.468469
GO_NUCLEOSIDE_TRIPHOSPHATE_BIOSYNTHETIC_PROCESS	0.0425768	0.443135
GO_RETINA_LAYER_FORMATION	0.0424552	0.427411
GO_AMYLOID_BETA_METABOLIC_PROCESS	0.0424157	0.263881
GO_PYRIMIDINE_RIBONUCLEOTIDE_METABOLIC_PROCESS	0.0424012	0.359696
GO_TELENCEPHALON_DEVELOPMENT	0.0423561	0.0688522
GO_GLOMERULUS_DEVELOPMENT	0.0423407	0.422159
GO_PROSTANOID_METABOLIC_PROCESS	0.0423212	0.361522
GO_TUBULIN_DEACETYLATION	0.0423002	0.477462
GO_REGULATION_OF_LIPID_BIOSYNTHETIC_PROCESS	0.0422672	0.21586
GO_MEMBRANOUS_SEPTUM_MORPHOGENESIS	0.0422232	0.58856
GO_NEGATIVE_REGULATION_OF_ACTIN_FILAMENT_POLYMERIZATION	0.0421497	0.280674
GO_INDUCTION_OF_POSITIVE_CHEMOTAXIS	0.0421469	0.538721
GO_REGULATION_OF_APPETITE	0.0421439	0.468997
GO_POSITIVE_REGULATION_OF_METANEPHROS_DEVELOPMENT	0.0421184	0.552552
GO_HISTONE_SERINE_PHOSPHORYLATION	0.0420404	0.540473
GO_NEGATIVE_REGULATION_OF_HUMORAL_IMMUNE_RESPONSE	0.0419636	0.615401
GO_MICROTUBULE_POLYMERIZATION	0.0416626	0.201682
GO_ACTIVIN_RECEPTOR_SIGNALING_PATHWAY	0.0416607	0.324571
GO_TELENCEPHALON_REGIONALIZATION	0.0414459	0.610703
GO_MUSCLE_CELL_CELLULAR_HOMEOSTASIS	0.0413821	0.540903
GO_POSITIVE_REGULATION_OF_PHAGOCYTOSIS_ENGULFMENT	0.0412154	0.538561
GO_RESPONSE_TO_PLATELET_DERIVED_GROWTH_FACTOR	0.0410382	0.458785
GO_SKIN_MORPHOGENESIS	0.0410045	0.586513
GO_CELLULAR_COMPONENT_MAINTENANCE	0.0409886	0.275127
GO_DNA_REPLICATION	0.0409464	0.268994
GO_DETECTION_OF_CALCIUM_ION	0.0408966	0.517158
GO_ORGANISM_EMERGENCE_FROM_PROTECTIVE_STRUCTURE	0.0408328	0.352083
GO_REGULATION_OF_ERBB_SIGNALING_PATHWAY	0.0407444	0.258684
GO_NEGATIVE_REGULATION_OF_ATP_METABOLIC_PROCESS	0.0407302	0.423943
GO_EMBRYONIC_ORGAN_DEVELOPMENT	0.0407176	0.113611
GO_ENDOCRINE_SYSTEM_DEVELOPMENT	0.0406866	0.220751
GO_EPITHELIAL_CELL_MORPHOGENESIS	0.0406839	0.309305
GO_NEGATIVE_REGULATION_OF_POTASSIUM_ION_TRANSPORT	0.0406198	0.379129
GO_HYDROGEN_PEROXIDE_BIOSYNTHETIC_PROCESS	0.0405239	0.537919
GO_REGULATION_OF_CARBOHYDRATE_METABOLIC_PROCESS	0.0405232	0.17876
GO_NEGATIVE_REGULATION_OF_CELL_MORPHOGENESIS_INVOLVED_IN_DIFFERENTIATION	0.0405102	0.210584
GO_NEGATIVE_REGULATION_OF_AMYLOID_PRECURSOR_PROTEIN_BIOSYNTHETIC_PROCESS	0.0404946	0.62109
GO_REGULATION_OF_RNA_POLYMERASE_II_REGULATORY_REGION_SEQUENCE_SPECIFIC_DNA_BINDING	0.0403533	0.520671
GO_LIPID_STORAGE	0.0403279	0.37626
GO_BROWN_FAT_CELL_DIFFERENTIATION	0.0403183	0.381896
GO_FOREBRAIN_CELL_MIGRATION	0.0401893	0.354482
GO_DEVELOPMENTAL_CELL_GROWTH	0.0400806	0.124443
GO_THYMUS_DEVELOPMENT	0.0400763	0.265835
GO_POSITIVE_REGULATION_OF_KIDNEY_DEVELOPMENT	0.0400572	0.397897
GO_HETEROCHROMATIN_ORGANIZATION	0.040016	0.276001
GO_RESPONSE_TO_EPINEPHRINE	0.0399579	0.514134
GO_MIRNA_CATABOLIC_PROCESS	0.039925	0.62117
GO_MEMORY	0.0398658	0.206166
GO_EMBRYONIC_DIGESTIVE_TRACT_MORPHOGENESIS	0.0397503	0.498732
GO_POSITIVE_REGULATION_OF_CATECHOLAMINE_SECRETION	0.0395648	0.598831
GO_CELLULAR_ANION_HOMEOSTASIS	0.0394973	0.592799
GO_REGULATION_OF_CHOLESTEROL_METABOLIC_PROCESS	0.0394943	0.392118
GO_SPERM_MOTILITY	0.0392417	0.320834
GO_PROTEIN_LOCALIZATION_TO_CYTOSKELETON	0.0392176	0.288551
GO_PROTEIN_IMPORT_INTO_MITOCHONDRIAL_MATRIX	0.0391815	0.609498
GO_EPITHELIAL_CELL_APOPTOTIC_PROCESS	0.0391746	0.311176
GO_NEGATIVE_REGULATION_OF_RESPONSE_TO_OXIDATIVE_STRESS	0.0391726	0.352548
GO_POSITIVE_REGULATION_OF_TOLL_LIKE_RECEPTOR_SIGNALING_PATHWAY	0.0390784	0.507436
GO_POSITIVE_REGULATION_OF_GLUCOSE_TRANSMEMBRANE_TRANSPORT	0.0390376	0.47434
GO_REGULATION_OF_MYELINATION	0.039011	0.302411
GO_AMYLOID_BETA_FORMATION	0.0389902	0.360854
GO_HEXOSE_CATABOLIC_PROCESS	0.0389759	0.436971
GO_SMOOTHENED_SIGNALING_PATHWAY	0.0389181	0.26534
GO_ANDROGEN_METABOLIC_PROCESS	0.038907	0.455833
GO_PEROXISOMAL_MEMBRANE_TRANSPORT	0.0388393	0.482268
GO_POSITIVE_REGULATION_OF_MACROAUTOPHAGY	0.0387888	0.358394
GO_PHOSPHATIDYLINOSITOL_ACYL_CHAIN_REMODELING	0.0387392	0.534104
GO_T_HELPER_2_CELL_CYTOKINE_PRODUCTION	0.038581	0.55567
GO_ATP_TRANSPORT	0.0384639	0.487901
GO_ENDOPLASMIC_RETICULUM_ORGANIZATION	0.0384235	0.358476
GO_ORGANIC_ACID_TRANSMEMBRANE_TRANSPORT	0.0383645	0.197306
GO_NEGATIVE_REGULATION_OF_AXONOGENESIS	0.0383629	0.282154
GO_REGULATION_OF_MEMBRANE_DEPOLARIZATION	0.0383091	0.298619
GO_CALCIUM_ION_TRANSMEMBRANE_TRANSPORT	0.0382673	0.103117
GO_CEREBRAL_CORTEX_CELL_MIGRATION	0.0382559	0.397739
GO_AMINO_ACID_TRANSPORT	0.0381922	0.184508
GO_POSITIVE_REGULATION_OF_AMYLOID_PRECURSOR_PROTEIN_CATABOLIC_PROCESS	0.0381408	0.449931
GO_PROSTAGLANDIN_TRANSPORT	0.0380399	0.518561
GO_REGULATION_OF_POTASSIUM_ION_TRANSPORT	0.0380389	0.248148
GO_CELLULAR_RESPONSE_TO_HYDROGEN_PEROXIDE	0.0379855	0.36298
GO_OOGENESIS	0.0378936	0.243069
GO_SEROTONIN_TRANSPORT	0.0378249	0.575708
GO_CAMERA_TYPE_EYE_DEVELOPMENT	0.0377944	0.0982102
GO_REGULATION_OF_FIBROBLAST_MIGRATION	0.0377465	0.465863
GO_ATRIOVENTRICULAR_VALVE_DEVELOPMENT	0.0376978	0.50895
GO_CYCLIC_NUCLEOTIDE_METABOLIC_PROCESS	0.0376409	0.445494
GO_REGULATION_OF_CELLULAR_CARBOHYDRATE_METABOLIC_PROCESS	0.0376286	0.235253
GO_OSTEOBLAST_DEVELOPMENT	0.037625	0.542496
GO_EYELID_DEVELOPMENT_IN_CAMERA_TYPE_EYE	0.0375247	0.567561
GO_REGULATION_OF_CELL_DIVISION	0.0374288	0.152421
GO_NEPHRIC_DUCT_DEVELOPMENT	0.0373752	0.538857
GO_MANGANESE_ION_TRANSPORT	0.0372796	0.620525
GO_DNA_DOUBLE_STRAND_BREAK_PROCESSING	0.0371747	0.544209
GO_TRYPTOPHAN_METABOLIC_PROCESS	0.0371565	0.592318
GO_REGULATION_OF_CELL_MORPHOGENESIS_INVOLVED_IN_DIFFERENTIATION	0.036975	0.142971
GO_COGNITION	0.036812	0.0867855
GO_HEPATOCYTE_GROWTH_FACTOR_RECEPTOR_SIGNALING_PATHWAY	0.0367873	0.535566
GO_POSITIVE_REGULATION_OF_GONAD_DEVELOPMENT	0.0367282	0.61052
GO_RESPONSE_TO_CORTICOSTEROID	0.0366415	0.266549
GO_GRANULOCYTE_DIFFERENTIATION	0.0366282	0.5368
GO_FOREBRAIN_GENERATION_OF_NEURONS	0.0365856	0.371071
GO_INSULIN_RECEPTOR_SIGNALING_PATHWAY	0.0365518	0.339573
GO_EPITHELIAL_TUBE_FORMATION	0.0365166	0.296133
GO_HOMOLOGOUS_CHROMOSOME_SEGREGATION	0.0364993	0.488347
GO_NEURAL_CREST_CELL_DIFFERENTIATION	0.0364586	0.382179
GO_NEGATIVE_REGULATION_OF_INTRINSIC_APOPTOTIC_SIGNALING_PATHWAY_BY_P53_CLASS_MEDIATOR	0.036283	0.476213
GO_POSITIVE_REGULATION_OF_PATHWAY_RESTRICTED_SMAD_PROTEIN_PHOSPHORYLATION	0.0362758	0.420519
GO_BIOLOGICAL_PHASE	0.0362549	0.589095
GO_REGULATION_OF_PLASMA_MEMBRANE_ORGANIZATION	0.0361297	0.525367
GO_REGULATION_OF_CELL_CELL_ADHESION_MEDIATED_BY_INTEGRIN	0.0361221	0.654675
GO_PEPTIDE_HORMONE_SECRETION	0.0360419	0.10444
GO_KIDNEY_MESENCHYME_DEVELOPMENT	0.0360273	0.493294
GO_REGULATION_OF_EPIDERMIS_DEVELOPMENT	0.0360222	0.350556
GO_SYNAPSE_MATURATION	0.0359707	0.493315
GO_POSITIVE_REGULATION_OF_TRANSPORTER_ACTIVITY	0.0359643	0.235302
GO_POSITIVE_REGULATION_OF_PROTEIN_LOCALIZATION_TO_SYNAPSE	0.0358842	0.629818
GO_TISSUE_HOMEOSTASIS	0.0357702	0.139643
GO_SENSORY_SYSTEM_DEVELOPMENT	0.0356703	0.0846694
GO_RESPONSE_TO_ALCOHOL	0.0356352	0.239705
GO_REGULATION_OF_STEROID_METABOLIC_PROCESS	0.0355128	0.362974
GO_VASCULAR_PROCESS_IN_CIRCULATORY_SYSTEM	0.035493	0.265468
GO_NEGATIVE_REGULATION_OF_REPRODUCTIVE_PROCESS	0.0354214	0.389088
GO_REGULATION_OF_DNA_DEPENDENT_DNA_REPLICATION	0.0354124	0.478343
GO_WNT_SIGNALING_PATHWAY_INVOLVED_IN_MIDBRAIN_DOPAMINERGIC_NEURON_DIFFERENTIATION	0.0353894	0.599582
GO_OVARIAN_FOLLICLE_DEVELOPMENT	0.0353724	0.346194
GO_EYE_PHOTORECEPTOR_CELL_DIFFERENTIATION	0.035364	0.354149
GO_PURINE_CONTAINING_COMPOUND_METABOLIC_PROCESS	0.0353119	0.269111
GO_REGULATORY_T_CELL_DIFFERENTIATION	0.0351766	0.576583
GO_MODIFICATION_OF_POSTSYNAPTIC_STRUCTURE	0.0350185	0.574714
GO_REGULATION_OF_CELL_SIZE	0.0349164	0.20461
GO_NEGATIVE_REGULATION_OF_VASCULAR_ASSOCIATED_SMOOTH_MUSCLE_CELL_DIFFERENTIATION	0.0348374	0.632331
GO_KIDNEY_MORPHOGENESIS	0.0347791	0.246342
GO_DETECTION_OF_MECHANICAL_STIMULUS	0.0345437	0.415472
GO_ALPHA_AMINO_ACID_METABOLIC_PROCESS	0.0345206	0.376374
GO_REGULATION_OF_SKELETAL_MUSCLE_TISSUE_DEVELOPMENT	0.034407	0.326542
GO_METANEPHROS_DEVELOPMENT	0.0342739	0.342105
GO_GLUCOSE_IMPORT	0.0342326	0.423097
GO_ADIPOSE_TISSUE_DEVELOPMENT	0.034221	0.446983
GO_NEPHRON_DEVELOPMENT	0.0341484	0.332058
GO_DNA_CYTOSINE_DEAMINATION	0.0340902	0.710152
GO_REGULATION_OF_SODIUM_ION_TRANSPORT	0.0340533	0.363576
GO_CELLULAR_RESPONSE_TO_PEPTIDE_HORMONE_STIMULUS	0.034013	0.31052
GO_ECTODERMAL_PLACODE_DEVELOPMENT	0.0339729	0.600019
GO_GASTRULATION_WITH_MOUTH_FORMING_SECOND	0.0338998	0.495335
GO_NEGATIVE_REGULATION_OF_CYTOKINE_PRODUCTION_INVOLVED_IN_INFLAMMATORY_RESPONSE	0.0338688	0.622418
GO_POSITIVE_REGULATION_OF_NEURON_DIFFERENTIATION	0.0338367	0.157001
GO_CILIUM_MOVEMENT	0.0338194	0.408253
GO_REGULATION_OF_TISSUE_REMODELING	0.0337965	0.36559
GO_REGULATION_OF_TORC1_SIGNALING	0.0337928	0.387226
GO_REGULATION_OF_DOPAMINE_SECRETION	0.0337597	0.502489
GO_REGULATION_OF_GLUCOSE_METABOLIC_PROCESS	0.0337388	0.333816
GO_BRANCHING_INVOLVED_IN_MAMMARY_GLAND_DUCT_MORPHOGENESIS	0.0337069	0.522039
GO_HYPOTHALAMUS_DEVELOPMENT	0.0337013	0.629116
GO_POSITIVE_REGULATION_OF_SMOOTH_MUSCLE_CELL_PROLIFERATION	0.0336587	0.421479
GO_NEUROTRANSMITTER_RECEPTOR_INTERNALIZATION	0.0336489	0.512589
GO_BRANCHING_MORPHOGENESIS_OF_AN_EPITHELIAL_TUBE	0.03358	0.296088
GO_EXTRACELLULAR_MATRIX_ASSEMBLY	0.033522	0.54573
GO_ESTABLISHMENT_OF_MITOCHONDRION_LOCALIZATION	0.0334166	0.556997
GO_PHOSPHOLIPID_BIOSYNTHETIC_PROCESS	0.0334161	0.194876
GO_REGULATION_OF_TRANSPORTER_ACTIVITY	0.0333883	0.177404
GO_MEIOSIS_I_CELL_CYCLE_PROCESS	0.0333788	0.462084
GO_ENDOTHELIAL_CELL_APOPTOTIC_PROCESS	0.0331936	0.480894
GO_REGULATION_OF_CYTOPLASMIC_TRANSLATION	0.0331812	0.539488
GO_DNA_MODIFICATION	0.0330144	0.279395
GO_POSITIVE_REGULATION_OF_EPIDERMAL_CELL_DIFFERENTIATION	0.0329975	0.552248
GO_DRUG_CATABOLIC_PROCESS	0.03298	0.551664
GO_NEGATIVE_REGULATION_OF_PEPTIDE_HORMONE_SECRETION	0.0329539	0.44492
GO_NEGATIVE_REGULATION_OF_OXIDATIVE_STRESS_INDUCED_NEURON_DEATH	0.0329409	0.57101
GO_MEGAKARYOCYTE_DIFFERENTIATION	0.0328204	0.351404
GO_POSITIVE_REGULATION_OF_EXTRACELLULAR_MATRIX_ASSEMBLY	0.0327644	0.625154
GO_REGULATION_OF_DEFENSE_RESPONSE_TO_VIRUS	0.0327453	0.373591
GO_NEURAL_TUBE_DEVELOPMENT	0.0327445	0.388303
GO_NEGATIVE_REGULATION_OF_PROTEIN_IMPORT	0.0327236	0.659786
GO_GLYCOSYL_COMPOUND_CATABOLIC_PROCESS	0.0326895	0.547331
GO_NEGATIVE_REGULATION_OF_EPITHELIAL_CELL_APOPTOTIC_PROCESS	0.0326724	0.51157
GO_METENCEPHALON_DEVELOPMENT	0.0325252	0.23083
GO_POSITIVE_REGULATION_OF_EXTRACELLULAR_MATRIX_ORGANIZATION	0.0324822	0.52763
GO_TUBE_FORMATION	0.0324678	0.339479
GO_REGULATION_OF_OXIDATIVE_STRESS_INDUCED_CELL_DEATH	0.0324493	0.419554
GO_MESENCHYME_MORPHOGENESIS	0.0323775	0.527128
GO_PURINERGIC_NUCLEOTIDE_RECEPTOR_SIGNALING_PATHWAY	0.0323698	0.583167
GO_POSITIVE_REGULATION_OF_VASCULAR_PERMEABILITY	0.0322894	0.572126
GO_POSITIVE_REGULATION_OF_TRANSMEMBRANE_RECEPTOR_PROTEIN_SERINE_THREONINE_KINASE_SIGNALING_PATHWAY	0.0322786	0.376642
GO_CELL_DIFFERENTIATION_INVOLVED_IN_EMBRYONIC_PLACENTA_DEVELOPMENT	0.0322054	0.517817
GO_REGULATION_OF_MALE_GONAD_DEVELOPMENT	0.0321919	0.686998
GO_REGULATION_OF_PROTEIN_COMPLEX_STABILITY	0.032122	0.625559
GO_CARDIAC_EPITHELIAL_TO_MESENCHYMAL_TRANSITION	0.0320913	0.605425
GO_FAT_SOLUBLE_VITAMIN_METABOLIC_PROCESS	0.0320573	0.439707
GO_DOUBLE_STRAND_BREAK_REPAIR_VIA_BREAK_INDUCED_REPLICATION	0.0320222	0.712485
GO_IMMATURE_T_CELL_PROLIFERATION	0.0319736	0.644937
GO_EMBRYONIC_SKELETAL_JOINT_MORPHOGENESIS	0.0318369	0.688694
GO_PATHWAY_RESTRICTED_SMAD_PROTEIN_PHOSPHORYLATION	0.0316525	0.451924
GO_RESPONSE_TO_PEPTIDE_HORMONE	0.0314462	0.303051
GO_ESTABLISHMENT_OF_EPITHELIAL_CELL_POLARITY	0.0312311	0.44089
GO_REGULATION_OF_CELL_SHAPE	0.0311972	0.419896
GO_NEGATIVE_REGULATION_OF_POTASSIUM_ION_TRANSMEMBRANE_TRANSPORT	0.0311805	0.587463
GO_REGULATION_OF_APOPTOTIC_CELL_CLEARANCE	0.0310625	0.690235
GO_MAINTENANCE_OF_CELL_NUMBER	0.0310478	0.289984
GO_POSITIVE_REGULATION_OF_NEURON_PROJECTION_DEVELOPMENT	0.0310208	0.18724
GO_NEGATIVE_REGULATION_OF_ATPASE_ACTIVITY	0.0309666	0.59293
GO_NUCLEOTIDE_TRANSPORT	0.0309001	0.519215
GO_DNA_STRAND_ELONGATION_INVOLVED_IN_DNA_REPLICATION	0.0308859	0.684351
GO_ELASTIC_FIBER_ASSEMBLY	0.0308789	0.736465
GO_NEGATIVE_REGULATION_OF_NEURON_PROJECTION_DEVELOPMENT	0.0308561	0.233483
GO_THIOESTER_METABOLIC_PROCESS	0.0308127	0.549453
GO_ERYTHROCYTE_HOMEOSTASIS	0.030755	0.339754
GO_REGULATION_OF_CELL_MORPHOGENESIS	0.0307253	0.2096
GO_ISOPRENOID_BIOSYNTHETIC_PROCESS	0.030701	0.615275
GO_POSITIVE_REGULATION_OF_GTPASE_ACTIVITY	0.0306606	0.267132
GO_NON_MOTILE_CILIUM_ASSEMBLY	0.0305696	0.509199
GO_NEURON_PROJECTION_REGENERATION	0.0305282	0.489029
GO_POSITIVE_REGULATION_OF_G1_S_TRANSITION_OF_MITOTIC_CELL_CYCLE	0.0304	0.519286
GO_NEGATIVE_REGULATION_OF_EPIDERMAL_GROWTH_FACTOR_ACTIVATED_RECEPTOR_ACTIVITY	0.0303786	0.636091
GO_REGULATION_OF_AMYLOID_PRECURSOR_PROTEIN_CATABOLIC_PROCESS	0.030319	0.487927
GO_SPHINGOSINE_1_PHOSPHATE_RECEPTOR_SIGNALING_PATHWAY	0.0301485	0.70007
GO_REGULATION_OF_SODIUM_ION_TRANSMEMBRANE_TRANSPORT	0.0301414	0.478584
GO_MITOCHONDRIAL_CALCIUM_ION_TRANSMEMBRANE_TRANSPORT	0.0301193	0.680419
GO_DNA_METHYLATION	0.0298212	0.447443
GO_PROTON_TRANSPORTING_TWO_SECTOR_ATPASE_COMPLEX_ASSEMBLY	0.0297802	0.621095
GO_DIGESTIVE_TRACT_MORPHOGENESIS	0.0297531	0.467421
GO_REGULATION_OF_POSTSYNAPTIC_MEMBRANE_NEUROTRANSMITTER_RECEPTOR_LEVELS	0.0297526	0.45171
GO_POSITIVE_REGULATION_OF_PROTEIN_POLYUBIQUITINATION	0.0297241	0.636456
GO_PYRIMIDINE_NUCLEOSIDE_TRIPHOSPHATE_METABOLIC_PROCESS	0.0296637	0.560009
GO_ESTROGEN_BIOSYNTHETIC_PROCESS	0.0296575	0.683961
GO_PROTEIN_O_LINKED_GLYCOSYLATION_VIA_SERINE	0.0296187	0.666146
GO_URETER_DEVELOPMENT	0.0295932	0.666528
GO_TOLL_LIKE_RECEPTOR_9_SIGNALING_PATHWAY	0.0295905	0.651027
GO_REGULATION_OF_MYELOID_CELL_DIFFERENTIATION	0.0294867	0.322089
GO_PHOSPHOLIPID_METABOLIC_PROCESS	0.0293903	0.190329
GO_POSITIVE_REGULATION_OF_STEM_CELL_PROLIFERATION	0.0293806	0.514272
GO_NEURAL_TUBE_FORMATION	0.0293662	0.44657
GO_NEGATIVE_REGULATION_OF_VIRAL_TRANSCRIPTION	0.0292573	0.557073
GO_MICROVILLUS_ASSEMBLY	0.0292471	0.653803
GO_REGULATION_OF_INTEGRIN_ACTIVATION	0.0291819	0.669078
GO_ACUTE_INFLAMMATORY_RESPONSE	0.0291095	0.578193
GO_ADULT_HEART_DEVELOPMENT	0.0290861	0.672517
GO_NEGATIVE_REGULATION_OF_NEURON_DIFFERENTIATION	0.0290132	0.220303
GO_REGULATION_OF_T_HELPER_17_TYPE_IMMUNE_RESPONSE	0.0288737	0.675795
GO_CEREBRAL_CORTEX_DEVELOPMENT	0.0288053	0.323757
GO_AXONAL_TRANSPORT_OF_MITOCHONDRION	0.028468	0.672076
GO_CELLULAR_RESPONSE_TO_THYROID_HORMONE_STIMULUS	0.0284552	0.634867
GO_RETINAL_ROD_CELL_DEVELOPMENT	0.0284315	0.70304
GO_REGULATION_OF_THE_FORCE_OF_HEART_CONTRACTION	0.0284095	0.626007
GO_T_HELPER_17_TYPE_IMMUNE_RESPONSE	0.0282362	0.676323
GO_REGULATION_OF_MUSCLE_ADAPTATION	0.0281962	0.456544
GO_TOXIN_METABOLIC_PROCESS	0.0281681	0.668622
GO_NEUROTRANSMITTER_RECEPTOR_TRANSPORT	0.0279783	0.525488
GO_REGULATION_OF_MITOCHONDRIAL_FISSION	0.0278783	0.61241
GO_REGULATION_OF_FEMALE_GONAD_DEVELOPMENT	0.0278385	0.690936
GO_VASCULAR_ENDOTHELIAL_GROWTH_FACTOR_PRODUCTION	0.0277747	0.582974
GO_PRODUCTION_OF_SMALL_RNA_INVOLVED_IN_GENE_SILENCING_BY_RNA	0.0276952	0.407272
GO_REGULATION_OF_CILIUM_BEAT_FREQUENCY	0.0275779	0.664396
GO_RELAXATION_OF_CARDIAC_MUSCLE	0.027547	0.62819
GO_MITOTIC_CHROMOSOME_CONDENSATION	0.027515	0.707514
GO_STORE_OPERATED_CALCIUM_ENTRY	0.0275143	0.610359
GO_RENAL_TUBULE_DEVELOPMENT	0.027484	0.417545
GO_REGULATION_OF_EPITHELIAL_CELL_APOPTOTIC_PROCESS	0.0274307	0.503696
GO_CONVERGENT_EXTENSION	0.02739	0.686672
GO_POSITIVE_REGULATION_OF_TYPE_I_INTERFERON_MEDIATED_SIGNALING_PATHWAY	0.0273782	0.658215
GO_PYRIMIDINE_CONTAINING_COMPOUND_METABOLIC_PROCESS	0.0273649	0.415214
GO_RIG_I_SIGNALING_PATHWAY	0.0273332	0.640197
GO_REGULATION_OF_REPRODUCTIVE_PROCESS	0.0273296	0.27275
GO_CILIUM_OR_FLAGELLUM_DEPENDENT_CELL_MOTILITY	0.0272446	0.482984
GO_EMBRYONIC_FORELIMB_MORPHOGENESIS	0.0271842	0.566268
GO_REGULATION_OF_EPITHELIAL_CELL_DIFFERENTIATION	0.0270439	0.421837
GO_REPRODUCTIVE_SYSTEM_DEVELOPMENT	0.0270203	0.209049
GO_POSITIVE_REGULATION_OF_LIPASE_ACTIVITY	0.0270164	0.596904
GO_REGULATION_OF_LIPID_METABOLIC_PROCESS	0.026694	0.348786
GO_BLASTODERM_SEGMENTATION	0.0265927	0.612126
GO_MYELOID_CELL_HOMEOSTASIS	0.0265795	0.40692
GO_REGULATION_OF_LIPID_TRANSPORT	0.0265576	0.417331
GO_INSULIN_SECRETION	0.0265153	0.269531
GO_PROTEIN_LOCALIZATION_TO_CELL_CELL_JUNCTION	0.0265061	0.739062
GO_PIGMENT_BIOSYNTHETIC_PROCESS	0.0264595	0.515709
GO_PEPTIDYL_SERINE_MODIFICATION	0.0264168	0.355944
GO_GROOMING_BEHAVIOR	0.0264121	0.671954
GO_ACTIVATION_OF_CYSTEINE_TYPE_ENDOPEPTIDASE_ACTIVITY	0.0262764	0.674927
GO_L_GLUTAMATE_TRANSMEMBRANE_TRANSPORT	0.0262598	0.640527
GO_OLIGODENDROCYTE_DIFFERENTIATION	0.026194	0.484296
GO_MEIOTIC_CELL_CYCLE	0.0261722	0.474618
GO_REGULATION_OF_PROTEIN_GLYCOSYLATION	0.0261571	0.654548
GO_CALCIUM_MEDIATED_SIGNALING	0.0261564	0.387353
GO_POSITIVE_REGULATION_OF_BLOOD_VESSEL_ENDOTHELIAL_CELL_PROLIFERATION_INVOLVED_IN_SPROUTING_ANGIOGENESIS	0.026123	0.75681
GO_REGULATION_OF_INTERLEUKIN_18_PRODUCTION	0.0261184	0.803997
GO_NEGATIVE_REGULATION_OF_B_CELL_MEDIATED_IMMUNITY	0.0261081	0.731333
GO_ACUTE_PHASE_RESPONSE	0.0260897	0.696681
GO_ACETYL_COA_METABOLIC_PROCESS	0.0260136	0.6768
GO_REGULATION_OF_MEMBRANE_LIPID_DISTRIBUTION	0.0259131	0.478231
GO_POSITIVE_REGULATION_OF_EPITHELIAL_CELL_DIFFERENTIATION	0.025857	0.487595
GO_SHORT_TERM_MEMORY	0.0257839	0.678903
GO_NEGATIVE_REGULATION_OF_EPITHELIAL_CELL_PROLIFERATION	0.0257465	0.364817
GO_UROGENITAL_SYSTEM_DEVELOPMENT	0.0257093	0.311429
GO_NEGATIVE_REGULATION_OF_MYELOID_LEUKOCYTE_DIFFERENTIATION	0.0254624	0.57622
[truncated: 3,277 more rows]
